# Supplementary material for: Transcription Factors Encoded on Core and Accessory Chromosomes of Fusarium oxysporum Induce Expression of Effector Genes
Source: PLoS Genet. 2016 Nov 17;12(11):e1006401. doi: 10.1371/journal.pgen.1006401 (PMC5140021; doi:10.1371/journal.pgen.1006401)
Supplement: S1 Data — This file contains an overview of the transcription factors mentioned in this study, an overview of the results of the DNA binding assay, an overview of DNA binding site occurrences, overviews of genes up- or down-regulated in aTF1, cTF1 and SGE1 overexpressors, an overview of genes with a MIMP within 2 kb upstream of the ATG, genes of which the protein product is detected in xylem sap and genes up- or down-regulated in planta, a list of the primers used in this study and the mapped read counts + RPKM values for all RNA-seq samples. (XLSX) [file pgen.1006401.s013.xlsx]

## Sheet: TF table
												number of homologs in different f.spp.												number of homologs in different Fusarium sp.
				Expression (average RPKM)								tomato			arabidopsis			pea	melon	cotton	banana	human	soil
TF family #	DNA Binding Domain	gene name	location & orientation	in planta	background	FTF1-A	FTF1-E	FTF2-C	FTF2-D	SGE1-5	SGE1-M	4287(wilt)	MN25 (wilt)	CL 57 (rot)	Fo5176	PHW808	PHW815	HDV247	NRRL26406	NRRL25433	II5	FOSC 3a	Fo-47	F. verticilioides	F.graminearum	F.solani
TF1	Zn2/Cys6	FOXG_16414	Chr14 SC36: 97482-100323 +	98.6367	0.06	7.22333	12.29	3.47333	2.19	0.376667	0.186667	11	6	1	1	3	1	1	4	5	4	1	2	1	1	1
(FTF1)		FOXG_17458	Chr14 SC51: 76759-80046 +	52.1667	0	37.2667	70.4667	0.0133333	0.0133333	0.0133333	0.00602667
		FOXG_14257	Chr14 SC22: 822679-826716 -	113.087	2.09	1.69333	2.05667	0.586667	3.69667	3.56	0.943333
		FOXG_09390	Chr09 SC11: 1554740-1561503 +	39.02	6.64333	4.17667	4.59	41.93	46.3533	3.80333	2.62667
		FOXG_17123	Chr06 SC42: 174972-177813 -	225.377	0.02	0.0233333	0.0666667	0.02	0.143333	0.353333	0.22
		FOXG_12539	Chr03 SC18: 848564-854280 -	110.097	85.75	89.5767	70.0167	84.8	92.7067	107.027	101.35
		FOXG_15059	Chr01 SC27: 307348-310615 -	0.14	0.0633333	0.18	0.19	0.0433333	0.01	0.05	0.0632033
		FOXG_12589	Chr03 SC18: 1110354-1113683 -	0.406667	0	0	0	0.00285333	0.00333333	0.00333333	0.0131433
		FOXG_17084	Chr06 SC41: 230788-233629 +	1.16	0.00333333	0.01	0.00333333	0	0	0	0
		FOXG_14000	Chr06 SC21: 229201-232042 +	0.493333	0	0	0	0.00333333	0.00333333	0	0
		FOXG_14422	Chr15 SC24: 643449-646716 +	0	0.0733333	0.23	0.213333	0.0363733	0.00943333	0.08	0.0566667
TF2	Forkhead	FOXG_17260	Chr14 SC43: 69336-70359 +	0	0	0	0	0	0.0166667	0.0133333	0.01	2	2	1	1	1	1	1	1	1	1	1	1	1	0	1
		FOXG_01132	Chr01 SC1: 3565219-3567265 +	1.66	1.20333	0.346667	0.363333	0.436667	0.22	1.47	0.543333
TF3	Cys2His2	FOXG_17266	Chr14 SC43: 94480-97363 +	0	0.04	0.00666667	0.0133333	0	0.0433333	0.00333333	0.00333333	1	1	0	1	0	0	0	0	0	0	0	0	0	0	0
TF4	Cys2His2	FOXG_14201	Chr14 SC22: 449710-451810 -	0.333333	0.176667	0.11	0.0666667	0.0433333	3.24333	3.11	0.0966667	2	3	5	4	3	5	3	7	4	2	3	1	1	0	0
		FOXG_04904	Chr07 SC5: 639469-644006 +	79.1533	17.2667	11.6367	11.2933	33.74	19.1567	23.0033	8.42333
TF5	Basic Leucine zipper	FOXG_14230	Chr14 SC22: 645241-646478 -	110.563	5.75667	22.57	23.11	8.70667	84.14	47.5267	19.6467	2	2	1	2	1	1	1	1	1	1	1	1	1	1	1
		FOXG_15625	Chr08 SC29: 15207-17473 -	161.823	117.807	118.607	150.937	159.673	168.527	97.92	156.557
TF6	Cys2His2	FOXG_14211	Chr14 SC22: 504672-506325 +	0	4.62667	0.933333	1.05333	0.476667	83.85	49.1633	0.99	2	3	1	2	2	1	2	1	2	1	1	1	1	1	1
		FOXG_01564	Chr05 SC2: 479215-482308 +	21.4267	22.7733	2.02	3.08	3.05667	6.76333	9.3	7.53
TF7	Cys2His2	FOXG_14275	Chr14 SC22: 907717-912101 -	0.63	4.39	0.943333	0.78	0.506667	22.0367	7.71333	0.953333	9	2	1	4	4	6	2	3	3	1	1	1	1	1	1
		FOXG_20064	Chr09 SC11: 1962968-1966059 +	36.7733	1.53333	0.596667	1.05	0.563333	1.92667	0.92	0.906667
		FOXG_22662	Chr06 SC41: 69345-70693 -	0.11	0.553333	0.176667	0.206667	0.133333	0.286667	0.533333	0.173333
		FOXG_22413	Chr06 SC33: 511915-513180 -	0.46	0.0433333	0.03	0.04	0.0333333	0.0766667	0.0333333	0.0233333
		FOXG_21311	Chr06 SC21: 69689-71037 -	0.216667	0.853333	0.19	0.216667	0.133333	0.236667	0.433333	0.183333
		FOXG_19464	Chr03 SC7: 2534858-2536123 -	0.386667	0.0633333	0.0533333	0.0566667	0.06	0.05	0.0433333	0.0333333
		FOXG_21006	Chr03 SC18: 1015243-1017627 +	0.59	0.733333	0.2	0.18	0.13	0.353333	0.52	0.203333
		FOXG_21046	Chr03 SC18: 1274486-1276747 +	0.5	0.62	0.213333	0.193333	0.136667	0.343333	0.64	0.266667
		FOXG_22293	Chr03 SC32: 45358-47479 +	3.06333	1.96	1.78333	1.76	1.48667	3.55667	1.29667	1.40333
TF8	Zn2/Cys6	FOXG_14277	Chr14 SC22: 919505-922465 -	0.713333	240.637	102.17	134.483	175.387	341.823	118.273	79.38	7	3	3	4	2	5	4	4	5	1	3	1	1	1	1
(EBR1)		FOXG_05408	Chr07 SC5: 2211700-2217491 -	55.0633	16.6867	10.6833	8.14	10.36	12.0267	13.4133	4.84
		FOXG_16295	Chr06 SC33: 520788-524513 -	0.246667	0.123333	0.45	0.633333	0.503333	0.143333	0.05	0.153333
		FOXG_17064	Chr06 SC41: 89286-92773 -	0.113333	0.446667	0.06	0.0833333	0.0766667	0.526667	0.676667	0.0433333
		FOXG_16083	Chr03 SC32: 34462-39164 +	0.3	0.106667	0.47	0.53	0.603333	0.0866667	0.06	0.13
		FOXG_12612	Chr03 SC18: 1252986-1256528 +	0.196667	0.453333	0.07	0.08	0.07	0.463333	0.663333	0.0666667
		FOXG_06927	Chr03 SC7: 2542257-2547511 -	0.25	15.5033	1.42	1.81	2.99333	27.34	12.14	1.58667
TF9	Basic leucine zipper	FOXG_14274	Chr14 SC22: 907745-909634 +	0.156667	0.22	0.04	0.0133333	0.05	0.35	0.17	0.01	11	5	3	3	2	4	6	2	4	1	2	1	1	1	1
		FOXG_14137	Chr14 SC22: 15337-17181 +	3.34	0.0133333	0	0.0433333	0	0.24	0.04	0.0133333
		FOXG_14220	Chr14 SC22: 534434-536449 -	0.08	0.04	0.00666667	0.00666667	0.00333333	14.7633	4.17667	0
		FOXG_02290	Chr05 SC2: 2930473-2933550 -	13.8533	4.98	4.01	2.25667	2.43333	12.7133	4.17667	1.01667
		FOXG_12566	Chr03 SC18: 1018240-1020402 -	0	0.02	0.00666667	0	0	0.05	0.0333333	0.00333333
		FOXG_17059	Chr06 SC41: 66376-68289 +	0	0	0	0.00666667	0.00666667	0.01	0.02	0
		FOXG_13974	Chr06 SC21: 66690-68603 +	0.0733333	0.0266667	0	0	0	0.00666667	0.01	0.01
		FOXG_06924	Chr03 SC7: 2532000-2533280 +	0	0.123333	0.01	0	0	0.0233333	0.0433333	0.0133333
		FOXG_12617	Chr03 SC18: 1276248-1279415 -	0.136667	0.146667	0.01	0.0166667	0.0129533	0.04	0.23962	0.01291
		FOXG_16292	Chr06 SC33: 509057-510337 +	0	0.0266667	0.01	0.01	0.00666667	0.0233333	0.0366667	0
		FOXG_16086	Chr03 SC32: 48704-49970 -	0.11	0.0933333	0	0	0	0.0133333	0.0566667	0
SGE1	WOPR	FOXG_10510	Chr07 SC13: 776663-779382 +	100.58	11.0067	21.8467	36.5	22.7867	26.31	70.8233	98.1633
			chromosome 14		significantly up-regulated
			other accessory regions		significantly down-regulated
			core regions

## Sheet: DNA binding assay
	Transcription factors from Fusarium oxysporum f.sp. lycopersici, isolate 007, cDNA.
	name	FOXG number	DBD type	DNA seq	DNA length	AA seq	array	Top 8mer	Top e-score	array	Top 8mer	Top e-score
	aTF1	FOXG_17084	Zinc finger, Zn(2)-Cys(6)	ATGGATTTCACAAACTTCGACGATTTTGCGTTTGCTTACTATGGTCTTCCTGTCCGGGCTTCTCTCGTTTCCCTAGTAGATCACACCCACACGTTCCAATCTCCCACTGCGCTTCCCCAGCACCAGGCCATTTCTGGCCTTGCACATAGCGGTCTGCCGTTCGGCACCTTGCCTACGGGCAACCGCAACCAGAGCATGGAAGGCTCCAAGGCCCACCCAGATCGGACATCTCCCGCATCCGAGGCCCCCGAAGACCCGACTACCGATGAGTTTGGTTTGGCTTCCCGTAGCCGTGCGGGTGGCATAGATCCAGGTGGTAAACCTAAGGAGGATAAAGCCGATGCCACACCTGCGTGGAGTGAACTTAAGACAAAGGCTGGTAAGGAAAGAAAACGCCTC…	1126	MDFTNFDDFAFAYYGLPVRASLVSLVDHTHTFQSPTALPQHQAISGLAHSGLPFGTLPTGNRNQSMEGSKAHPDRTSPASEAPEDPTTDEFGLASRSRAGGIDPGGKPKEDKADATPAWSELKTKAGKERKRLPLACVACRRKKSRCSGEKPACEHCLRSYIPCVYKVTTRKAAPRTNCMAMLDKRPKRMEERVIEAISKSDQEVASSVTRPVVKPAIPGTVPSSQPKG.	HK	AACTGCCG	0.4989	ME	AACTGCCG	0.49776
	cTF1	FOXG_09390	Zinc finger, Zn(2)-Cys(6)	ATGTCCGGTCGTGCCGTTTCGAATTCTCAACATGCCCAGCAGTCCTTCGGTTCCGGTCCTCAACTCTATCGCGACGTCGCTGAATTGCACGCTGTGCCATCTCCCTCTCACGGCGCCTTAATGGATCCCTCACATTTTGACGATTTCGCGTTTGCTTACCAAGGTCTTCCTGACCAACCTTCTCTCGTTTCTCTGGCCGATCACGCCCACGCCCACGCCTCACAATCACCAACTGCATTTCCTCAGCACCAGGCGATGTCTGGACTTGCACACAACGGTTTGCCATTTGGCGCCCTCCCTGCAGGCAACCGAAGCCAGAGCATGGATGGCTCCGATGCTCCTCCAGATAGGACATCTCCCGCATCCAACGCCCTCGAAGACTCGACTACAGACGAGTTT…	3219	MSGRAVSNSQHAQQSFGSGPQLYRDVAELHAVPSPSHGALMDPSHFDDFAFAYQGLPDQPSLVSLADHAHAHASQSPTAFPQHQAMSGLAHNGLPFGALPAGNRSQSMDGSDAPPDRTSPASNALEDSTTDEFGLASRSRADATDLGGKPKEDKADATPAWSELKTKAGKERKRLPLACIACRRKKIRCSGEKPACKHCLRSRIPCVYKVTTRKAAPRTDYMAMLDKRLKRMEERIIKVIPKSDQEVASSVTRAVVKPAIPGTVPSNKPTKKRGAEEAFGPDLEAWAKAPSKPKIDGDDRPSSLQVQEAEENKLQHEGTEALPSKEIQEHLAEVFFDNIYGQSYHLLHKPSYMRKLKNGTLPPVLVLTVCAVAARFTSSPLVNSSGPEFLRGEEWASHA…	HK	AACTGCCG	0.49729	ME	AATTGCCG	0.36825
	aTF2	FOXG_17260	Fork head	ATGGAATCCAGTTCGGGTCCACGAGATCAGATACCTAATGCATCACCATCTGCCAGTTACTATCTGGACTCCTTGGTACAGCACCAGGACAATCAGCGGCACCTACACCGGGTTACTAATGCGAATCCATACCCTTTCATCTGGCATTTCGAATTCCAGTCTCAGTCCCCTGACCAGGCCTTTACTCCAGCATCAATTCAAGAATATCCTGTCGTCGGCTGGTGGGACGATTATATGAGCCTTTCTTTCAAAAGTGCGCATGGCGGTCTAACACGCAACCTATCGCTAGCAACGACTCCCAACTCTTCAATTGGAGCGCTGTCCTATACTAGCTCCTCGCAAGATGATCTGTCCGGAGCTGCCGTGAATATGAAGACCTGGCAGGAACCGCCAACCGGT…	855	MESSSGPRDQIPNASPSASYYLDSLVQHQDNQRHLHRVTNANPYPFIWHFEFQSQSPDQAFTPASIQEYPVVGWWDDYMSLSFKSAHGGLTRNLSLATTPNSSIGALSYTSSSQDDLSGAAVNMKTWQEPPTGEPEYCANSRVKSEPLELKSTAVAPKAKEPYAKLIYRALMSAPDQAMTLHEIYQWFRDNTDKHIKKDSTRRRPGKNDNGWQNSIRHNLSMNEAFVKREYKQLSDPASNGGDHGSTKDDESKKPTKWTLESWAVQDGVKSTRRYRHNKYGVLR.	HK	ATCAAACA	0.48976	ME	ATCAAACA	0.4918
	cTF2	FOXG_01132	Fork head	ATGGATACACCGTTTTCTGGTGACGAACAAGCTTCTAGCTACACGAATATTATCACGGGCCACGGTCAACAATCACCTTGCGTGTCAGAGCTCACCGGTATGGAGCCATACTATGCCCTCTCCTCGGGTCCTCAGGATCAACCATCTCATCTATCATCAACTGGTCCGCTGTCTCTAGGCTCAACCCTATCACAGCACCAAGAGAACCAACAGCAGACGTCACATCCGACTCATGATGCGACTGTGTATGCTTCCATGACCTCAGGTTTTCCATATCCGCCTCGAAGTCATCTCCAAGTCTGGCCCTCACCTCCACCAGGATCTGACGATTATGACAACTACTCTTACCAAAGTTCCCCAAGCAGTGGCAGTGCCCCAATGAGCTGCTACAACCCATCA…	1845	MDTPFSGDEQASSYTNIITGHGQQSPCVSELTGMEPYYALSSGPQDQPSHLSSTGPLSLGSTLSQHQENQQQTSHPTHDATVYASMTSGFPYPPRSHLQVWPSPPPGSDDYDNYSYQSSPSSGSAPMSCYNPSPISPRTWSSPDFPLPQSTDPLQQNSFKNLRICTPTSNEGYPVRGPRGLTPFSGGGMNQIFDNEIDGLPQNYSPVTIPSSSAGALSCSGSPQEPLLGTPVLMKARHKSPAGVPEYRANSEVVQEGKDLQAAAAGGAKTDEPYAKLLYRALMSVPDHAMTLQEIYQWFRENTDKDIKKDKSEKRPGKNAEGWQNSIRHNLSMNDAFVKREHKLASDSASRATEQGSGSTKTGEAKKATEWVLEDWAVLNGVESTTKYRGKNTSRRGMG…	HK	GACAAACA	0.39311	ME	AGCAAACA	0.45154
	aTF3	FOXG_17266	Zinc finger (C2H2)	ATGGAACCCGCAGAGGCGATCAGAAGCGAATCTACTGCTAGTCGCGGCTGGCCATCATACCAAAAGAGCCTTACTTCGAAATATCATCAAGTAGAGGCTCACTATCCTCAACATACTGATACAGGACCATTCGCTTGTTATTTTCCTGATGGCGGGAAGCATTGCAGCTCCCTAGACGCCTTGAATGAGCGCTTTACAGAACACCAGTATAAATTCTCTCACCCTGGCTATTCCAAGATTTTTGCGAGAACAGACGCTATGGAAAGTCATTTACGGCCGAACCAGAAGGTAATGAGCCCTAACGGCATCGACGACTGCTTTTTGGCCGCTGGCGATGATAAGTCTCCTTCCACGTCCCAGCACTCCCCGATGGCTGGGTTGCCACTCGAGACACTGTCC…	2355	MEPAEAIRSESTASRGWPSYQKSLTSKYHQVEAHYPQHTDTGPFACYFPDGGKHCSSLDALNERFTEHQYKFSHPGYSKIFARTDAMESHLRPNQKVMSPNGIDDCFLAAGDDKSPSTSQHSPMAGLPLETLSTGQDASNELLHLGSPNVPMTNSPELFAQRCSAESTAINAIYDTGNRLYKCEWPGCEKTFTQKKSLRVHAKTCRFQFPIFVPSDTISGLGVEGWHDSATGRDEVPSPAQRPLYSNLNIPCVAAPIGKFHSPWVGSQSVEPSTENGTAMQHSLSPERKHQTYQYTGYEGHCQRILPNRWLAADLPHSLDETPYKRRDSSQNANLEAARAAITMPINGRNGEFICLYCQAHYREDTRYERHVLDCFTDQNWYGDDNYQFLGQAAPERLV…	HK	ACACGTGT	0.432	ME	TATGTGGA	0.418
	aTF4	FOXG_14201	Zinc finger (C2H2)	ATGTCACCAAGAGACGACGTTCCTCCACCACTACCTCCTCCTCGATGTCCTGGCTTCGATCAACCTAGCGCTTTGGCGGAGAGTATGAGGGAAAAGCAGGAACATGCTCATGATTCTTTTGCAAGCGGTTATGGAAGCATGAATTCATCGTATCATGAAGATCGTCCAAGCTATCAGCGAAGAGGCAACACAAGCGATTTTGGTGACCGAGGCGAGAGCTATGCTAGTTACTTATCAACAGATATGTCTCGAGGTTCTATTCTCTGTGGTTTTGGCCGTCTCCATAACCGCTTCCAGTTCCATTCCCCTGCCGATATACATGGTGATGATCTCAAGAAGAAGCTCGATCAAACTAGTCGGCCTTTGGAAAAGTCGCCTCCTCGATCACTTCTCAGCTCA…	1719	MSPRDDVPPPLPPPRCPGFDQPSALAESMREKQEHAHDSFASGYGSMNSSYHEDRPSYQRRGNTSDFGDRGESYASYLSTDMSRGSILCGFGRLHNRFQFHSPADIHGDDLKKKLDQTSRPLEKSPPRSLLSSSANELVSRRPSAEGRFPPAMSVHVQLPIHSRGVLGSPARLTDTPIHSAISPPSTPFYHGDRSPNDSSDIDRLPRTRTKRNNSDHATSTNSYEFVRAEDMEMEDRQSLKRLHIDDAYTPGSQKRRAASPNDEHKLSMPSDAYRRRDLSSRGPPQGRYTSPSRGATMPSVSTPRSNSYLSIMSMSMHPAGLATANSFGRRLPVGPSPGGISPTSCNSPYKTPVSLKPSPRTPISGRGSIHSRTVSGASTRKITEVQKPGGTTVQRFFM…	HK	CGCGCGCG	0.39945	ME	AAAGAAAG	0.37497
	cTF4	FOXG_04904	Zinc finger (C2H2)	ATGGCCTTTCCTCCTCAATATAGAGAACCTGCTCCGGGTCTCCCGAGCATTATAGTCCCTACCTCAGGCGACCGTTTCCGAAGCCACGCGAGTCATCACCACGAATTGCCTTTTAGTGGGAGCCCTGCCATGTCAATACCCGGCATGCCACCAAGAGACGACGTTCCTCCACCACTACCTCCTCCTCGATATCCCGGCTTCGATCAACCTAGTGCTTTGGCTGAAAGTATGAGGGAAAAACGGGAATATGCTCATGGCTCTTTTGCAAGTGGTTACGGAAGCATGAACTCATCATATCATGAAGATCGCCCGAGCTACCAGCGAAGAAGCAACACAGGCGCCTTCGGCGACCGAGATGAAGGTTATGCTAGTTACTCATCTACAGATAGGTCCCGAGAA…	2438	MAFPPQYREPAPGLPSIIVPTSGDRFRSHASHHHELPFSGSPAMSIPGMPPRDDVPPPLPPPRYPGFDQPSALAESMREKREYAHGSFASGYGSMNSSYHEDRPSYQRRSNTGAFGDRDEGYASYSSTDRSRESAPSGFGRLHNHFQFQSPADIHGDTLKKKLDQTRPLEKSPPRSLLSSSANELLSRRPSAEGRFPPALSVPVQVQLPIHSRGILGSPARLTDTPIHSAISPRSTPFYHGDRSPNDSSDIDRSPRTRTKRNNSDDATSTNSYDFTGAEDMEMEDGQSLKRLHIDDAYVPGGQKRRAASPNDEHMLGMPDMSRRRDMSSRGSPQGRYTSLPRGATMPSVSTSRSNSYISNMSMSMHPAGLATANSFGRRSPVGPSPGGISPTSCNSPYT…	HK	CAGCCCTA	0.49832	ME	CAGCCCTA	0.49774
	aTF5	FOXG_14230	bZIP	ATGGAGTTTCAACAATCACCACTGGCCAAGTTCGACAACTCGCCGGCCGAGTCCCTCATGTCAATCCCTGGAGATGGTTACGCCTCACTATTCGCTGTTACCACTCCTAGCGCTAGTTCAACCATGAACCCAATGCAGATGATGACCCCCAAGTCTTATTCCGAAGATCAGACAGCCTCTTTCACCCACATCAAGGAAGAGGAGGGCATTACATCAACACCATCACCATCACCATCTCCCGCCCCTGAGAAGAAGACCACAAAGAAGCGCAAGTCATGGGGACAAGTCCTTCCTGAGCCCAAGACACATCTTCCTCCTAGAAAACGAGCCAAGACTGAGGATGAAAAGGAGCAGCGTCGTGTCGAGCGTGTTCTCCGAAACCGCCGCGCTGCCCAGTCT…	1557	MEFQQSPLAKFDNSPAESLMSIPGDGYASLFAVTTPSASSTMNPMQMMTPKSYSEDQTASFTHIKEEEGITSTPSPSPSPAPEKKTTKKRKSWGQVLPEPKTHLPPRKRAKTEDEKEQRRVERVLRNRRAAQSSRERKRQEVEALEKRNQELKAAFKQAQEANARLMMELEKMRRSSGVAAHSSPLESFRENPSLSQELFSSQTTHKAMEELISPNATVDPTTLSPCLSPVAEASEEIPEPIKEAMPEQTESTSPDLTQRPAAMLSDLQCHMSAEMPKSFLSSLTSVEPTSAWPLQLQMMLLSALATLTFCQRPLMQIALSLRAGISLHSTPQLLATIIWLVTLSRSTSTKTSTSSTSTAQTPSRQTLWQRATLPLRSTASSPRSTNLRFKSLKKILSS…	HK	ACGTGTCC	0.49252	ME	ACACGTGT	0.49644
	cTF5	FOXG_15625	bZIP	ATGGAGCAACAAGGGTCACCAGCTTCCCAATTCTTCCAGTCTCCAGCCGAGTCTCTCATGTCAGCTCCTGAAGATGCCTACACATCACTCTTCGCCGCTACCACCCCTAGCGCAGCTTCAACAGTGAACCCCATGGACATGTTGACACCAAAGTCCTACAACGATGACTCTCTACTACCGATGATCAAGCAGGAGGAGGGCGTTGCATCAACACCAAGCCCTTCTCCAGCCCCTGAGAAAAAGACCACCAAGAAGAGAAAGTCATGGGGCCAAGTCCTTCCCGAGCCCAAGACAAACCTCCCTCCTAGAAAGCGAGCCAAGACCGCTGATGAAAAGGAGCAACGCCGAGTTGAGCGCGTTCTACGGAACCGCCGCGCGGCCCAGTCCTCTCGTGAACGC…	1515	MEQQGSPASQFFQSPAESLMSAPEDAYTSLFAATTPSAASTVNPMDMLTPKSYNDDSLLPMIKQEEGVASTPSPSPAPEKKTTKKRKSWGQVLPEPKTNLPPRKRAKTADEKEQRRVERVLRNRRAAQSSRERKRQEVEQLEKRNKDLEAAIQQAEQMNARLMDELAQMRKANGLPPLSQELFSPQTTHQPTETTVSPNATVDPMALSPCLSPVPEESEEILQQEPAKETILEQSENTSPDLTQRPAAMLSDLQCHMSAEVSKMFQSQSPTTLTQPTLAWLLPLQMTLFSAAVVLNFCQRPLTQIAISLKAGISLHPSPQLLTSLIWTLTRPRSISTTASTTNCTTPSSTTPTTASRQSSRSQPTTPLRSSATSSASTNLRIKSLRKILSSSPSLARPL…	HK	ACGTGTCC	0.49314	ME	ACACGTGT	0.49287
	aTF6	FOXG_14211	Zinc finger (C2H2)	ATGCTTCCCTTAGACTCTCGAACTACCACTACTGGTCCTCCCCAGCGCCCTGCCATGGCACCCTATATGATGTATCAATCCCACGGTCCAGGTCCAGTGAACAGCTTCGCAGCATCTTACTACCAGACTCCCAATCCGTACCAATTTGGAGAATATCAAGGTCCGCCTACTCCACCACATCTCGTTGCGCCTCCTAAGATACAGTATTATGATCACAATGCCGTGGGACATGACAAAGACGACGGCCGAACTCCCTCTTACCCGCGGGAGATGGAGTACACATATGCCGAACAAGCACCTTCCCCAGCACGAAGCGATTTGCAAGCCTCGACTGTCAGATACTCGGGTACCAAACCATCTATGACCTCCAAGACTATCATCTCCAACGAAACTCTCAAC…	1389	MLPLDSRTTTTGPPQRPAMAPYMMYQSHGPGPVNSFAASYYQTPNPYQFGEYQGPPTPPHLVAPPKIQYYDHNAVGHDKDDGRTPSYPREMEYTYAEQAPSPARSDLQASTVRYSGTKPSMTSKTIISNETLNPGDQTNFVTEVDELMKVIQRKADLQVGAGQQPLAPVMSSVSVISQGTPGSIDNKTARKRYRCDGPSCQKSFTGKTHLDIHRRTHTGIKPYICDFPGCDLTFSQLGNLKTHKRRHTGERPFACEQCDRHFSQRGNLQAHLESHKGLKPFICILDDCNKTFTLLGNMKTHQNSLHKETLEELTMKFTKIIASGEKVCEADRELFEYFATHYKNSNKGIRGRGDARTVADHKTRMEMNHPVNTMTAVPQHPLPQIVSTPIPLHGLPVSV…	HK	AAAAATAA	0.38523	ME	GGGGGATA	0.38004
	cTF6	FOXG_01564	Zinc finger (C2H2)	ATGATGGCATCTCCACACATGCTTCCTTTTGACTCTCGAGCCACCACTACTGGTCCTCTCCAACGACCTGTCATGGCACCTTACATGGTTCATCCACCCTACAGTTCAGGTCCAGTGAACAGCCTCACAGCACCTCACTACCAGGTTCCCAATCCCTACCAATTTGGAGGATATCAAGGCCCGCCTACGCCTCCGCACCACTCAACGCCTTTCAAAATGGAATACAATGATCGCCGACCTATGGGACATGATAACGACCACGGCCGAATGCCCTCTTATTCTCGGGAGATGAAGTACACATATGCCGAACAAGCACCTTCCCCGGCACGGAGCGATTCACAAGCCTCGACTGTCAGATCCTCGGGCACCAACCCATCTATGGGCTCAAAGACTATCACC…	1416	MMASPHMLPFDSRATTTGPLQRPVMAPYMVHPPYSSGPVNSLTAPHYQVPNPYQFGGYQGPPTPPHHSTPFKMEYNDRRPMGHDNDHGRMPSYSREMKYTYAEQAPSPARSDSQASTVRSSGTNPSMGSKTITSNETLNPGDQINFETEVDELMKAIQRKVDLQVDTVQQPLTPGMSPVSEASFESQGTPGPMDSKTARKRYRCDGPNCQKSFTQKTHLDIHRRTHTGIKPYNCDFPGCDLTFSQLGNLKTHRRRHTGERPFACDKCDRHFAQRGNLRAHLQTHQGLKPFICILDDCNKTFSQLGNMKTHQNNFHKKTLKKLTMKFANIIASGEEVSEADRELFEYFAAHYKNSNKGIKGRGKARTVADRKAKTSQSPPANTMTAVPQYPLPQIAPTPV…	HK	AAAAAAAA	0.42098	ME	AACGGGGA	0.37533
	aTF7	FOXG_14275	Zinc finger (C2H2)	ATGTTCCTAGCTACGCAGAACGGTACAGACGACCCGGATGGCGTGGCTCCTCAAAGCCCAAAACTCGAACCGCTACATCTAAAGCTCCAAGAGTCATCTCCAAGTCCTCCCCCCCTTATACCTACAACTAAAGCCAGTCGTAACAGCAAGTTTTATAAAACTTCTGGGTATGCCAACTTGATAAATAATCTCGACGGCGGACGCAATCCCGACATAGCTCGCGAAGTCGACCGCGAAAACCTTCCATGCGGCGAAGACTCACCAGATGAAGAATCGTGGCGAGATGGTGCGGTCGACGGCAACCTCGCTGCAGACGCACTCCCGATCAACGGTCTGTCTGCGCGGGAAAATATCTCCGGTAGCAGAGTCACATCGCCACTCATGCCTTCGTCTAACGGA…	1266	MFLATQNGTDDPDGVAPQSPKLEPLHLKLQESSPSPPPLIPTTKASRNSKFYKTSGYANLINNLDGGRNPDIAREVDRENLPCGEDSPDEESWRDGAVDGNLAADALPINGLSARENISGSRVTSPLMPSSNGALPPLHHGVRAPAGKSKETLPSQSLPSLRSTLGELRDLPPERPSEQDLGRSRPGPSSTFPPSPAANLGHKFSLTTNLPPSPRSAPDRYRTLSPHSTAEGSIDYEPANGTHARATTEYSSSNATGTPNTDHSASSPAASVSINSTSITDRMSIDGMTHPQPITGLYTCTVQGCHVEPFQTQYLLNSHMNVHSSVRPHYCPVKGCPRSEGGKGFKRKNEMVRHGLVHDSPGYVCPFCPDREHKYPRPDNLQRHVRVHHIDKDRDDPQL…	HK	GAGCCTCA	0.49858	ME	GAGCCGCA	0.49864
	cTF7	FOXG_17774	Zinc finger (C2H2)	ATGACCACAGCTACGCACCACCAGCACCAACCGCCACAACCCCATCTCGGCTTCGTCGTCGATACATACGACCCGGATGACGTGGTTCCTCGAGGAAGCCCTCTCATGACCCCGCTTCGTCCAAAGCTCGAGCCGTCTCCAAGTCCTCCCCCAGATATTCCTGCAGCTCAAGTtcgtCCCACTTCTGGGGATGCTGTCCTAGTCGCATATCTCGACAATGGACGCGATCCCGATATAGCACGAGAAGCTGCCCGCGAAAGTCTTCCAGGCGACGAAGACTCACCGGATGAAGAGCCACGGCGAGAACGGGCCGTCGACGGCAATCTCATGAGCGGGCCTCTGCTCCAGCACCTGGCCGCTGACGCTCTACAGGCTGCTTCTATTGCGACAGCACCGCCG…	1422	MTTATHHQHQPPQPHLGFVVDTYDPDDVVPRGSPLMTPLRPKLEPSPSPPPDIPAAQVRPTSGDAVLVAYLDNGRDPDIAREAARESLPGDEDSPDEEPRRERAVDGNLMSGPLLQHLAADALQAASIATAPPSLAASVPKTIPDISIPTGQLSIHDEPSINGLSAPRYISGNRVTSPLISSSNGPLPPLHHAVRAPAGESKETLPSQSLPSLRSTFGELRDLHPERPSEQDLGRVPPGLSSTFPTSPAANLGHRFSLNTNLPSSPRSPPDGYRTLSPHSAPSASMHYYPTNGNHPRAPTEYSSSNAGETPNTDHSASTPATSTSINSTSITDRMSIDGITHPQPLSGSYTCTVTGCNAAPFQTQYLLNSHMNVHSSIRPHYCPVKGCPRSEGGKGFKR…	HK	GAGCCGCA	0.46843	ME	GAGCCGCA	0.46812
	SGE1	FOXG_10510	WOPR domain	ATGTCTGGAACCATGCCACTCCAACCGACATTCTACGGTTTCATCGGGGACACCACTGATGCCTTGATCATTTTTGAGGCATGTCTCTCTGGCAAACTGTTTCATGTCCCTCGTCGACCACATGACCGTGAGCGTCAAGATCTCATCAAAAGCGGCAATATCTTCGTCTACGAAGAGCATGCTTCTGGAATCAAGCGCTGGACCGACAGCATCTCATGGAGCCCCAGCCGTATCCTTGGCAACTATCTGCTGTACCGGGAGCTTGAGAAGCCCTTCCCACCTGGAGAAAAGAAGCGCGCCAGGGGAAGGAACGGCAAGTCAACCACACAATCTGGAGGCATCACTAAATCACGACCACGAAACTCTGTCCCTTTCCAAACAGGCCTGGAACATGGTAAT…	993	MSGTMPLQPTFYGFIGDTTDALIIFEACLSGKLFHVPRRPHDRERQDLIKSGNIFVYEEHASGIKRWTDSISWSPSRILGNYLLYRELEKPFPPGEKKRARGRNGKSTTQSGGITKSRPRNSVPFQTGLEHGNEYTTVPSDDERHLVGSLVDSYDFKEQGLVKKTISITYQGVPHHLVSYYHVEDVKAGLLPSPVDDPRLRGVVPRTELLTGQNFRAPIEEAQHGTYLSGAYMPNMDHQYAPIGFPTHTQQPALQQQPQQQPQPQHQPQLQYQPQPHQHQPQLQYQPQQQHQPQQQYRPQPQHQPQLQYQPQALHPTAHGYPQSYGQTWW.	HK	AACACACA	0.38001	ME	ACCATACC	0.37142

## Sheet: promoter DBS
NUMBER OF GENES WITH ≥1 DBS UPSTREAM THE TRANSCRIPTIONAL START SITE
			ALL		CORE			ACC			no14			only14				in planta UP			CORE			ACC			no14			only14				in planta DOWN			CORE			ACC			no14			only14
TF			NwithBS		Ngenes	NwithBS	P value	Ngenes	NwithBS	P value	Ngenes	NwithBS	P value	Ngenes	NwithBS	P value		Ngenes	NwithBS	P value	Ngenes	NwithBS	P value	Ngenes	NwithBS	P value	Ngenes	NwithBS	P value	Ngenes	NwithBS	P value		Ngenes	NwithBS	P value	Ngenes	NwithBS	P value	Ngenes	NwithBS	P value	Ngenes	NwithBS	P value	Ngenes	NwithBS	P value
aTF1	fwd		15351		16174	11747	0.999994	4758	3604	8.86272e-06	4321	3271	3.73832e-05	436	332	0.0814422		896	726	1.6123e-08	708	572	1.03638e-06	188	154	0.00217176	125	104	0.00332607	63	50	0.108054		140	105	0.299153	127	97	0.192177	13	8	0.750899	13	8	0.750899	0	0	nan
	rev		15399		16174	11884	0.73779	4758	3515	0.296016	4321	3190	0.336696	436	323	0.387553		896	700	0.000584429	708	554	0.00153864	188	146	0.0855994	125	96	0.179492	63	50	0.115716		140	115	0.00640641	127	105	0.00571441	13	10	0.291414	13	10	0.291414	0	0	nan
effector motif	fwd		136		16174	119	0.000831782	4758	17	0.998211	4321	14	0.998994	436	2	0.541191		896	20	3.34468e-07	708	18	1.66964e-07	188	2	0.123926	125	1	0.195219	63	1	0.0633257		140	0	0.599825	127	0	0.56419	13	0	0.0812895	13	0	0.0812895	0	0	nan
	rev		141		16174	119	0.0138988	4758	22	0.97648	4321	19	0.9813	436	3	0.338579		896	14	0.00106671	708	11	0.00306682	188	3	0.0385423	125	0	0.571552	63	3	0.00086435		140	0	0.613119	127	0	0.577341	13	0	0.0841584	13	0	0.0841584	0	0	nan
aTF2	fwd		13664		16174	10654	0.000585296	4758	3010	0.999554	4321	2725	0.999695	436	284	0.509293		896	602	0.104724	708	484	0.0364265	188	118	0.744941	125	79	0.657901	63	39	0.671432		140	88	0.700179	127	79	0.740647	13	9	0.285718	13	9	0.285718	0	0	nan
	rev		14250		16174	11366	2.63592e-35	4758	2884	1	4321	2589	1	436	293	0.639496		896	604	0.660966	708	480	0.554141	188	124	0.711924	125	77	0.927123	63	47	0.104488		140	94	0.564256	127	88	0.353496	13	6	0.915857	13	6	0.915857	0	0	nan
cTF4	fwd		3650		16174	2681	1	4758	969	1.08531e-09	4321	884	3.30777e-09	436	85	0.114975		896	155	0.52431	708	119	0.652854	188	36	0.233839	125	32	0.00778384	63	4	0.9906		140	26	0.31428	127	23	0.367342	13	3	0.178445	13	3	0.178445	0	0	nan
	rev		3610		16174	2666	1	4758	944	4.81992e-08	4321	865	4.32474e-08	436	79	0.288224		896	156	0.427124	708	116	0.713296	188	40	0.0619576	125	30	0.0202763	63	10	0.5344		140	26	0.293026	127	24	0.265526	13	2	0.394389	13	2	0.394389	0	0	nan
aTF5	fwd		9017		16174	6840	0.99999	4758	2177	1.13689e-05	4321	1967	0.000136775	436	210	0.0137042		896	403	0.114783	708	313	0.25707	188	90	0.0804445	125	65	0.0178885	63	25	0.660531		140	62	0.353472	127	53	0.585319	13	9	0.0143257	13	9	0.0143257	0	0	nan
	rev		9292		16174	7110	0.990832	4758	2182	0.0102402	4321	1973	0.0296623	436	209	0.060872		896	393	0.616877	708	300	0.857066	188	93	0.0700138	125	64	0.0525186	63	29	0.347783		140	68	0.139808	127	59	0.288058	13	9	0.0182513	13	9	0.0182513	0	0	nan
aTF7	fwd		10982		16174	8497	0.373463	4758	2485	0.646616	4321	2277	0.367011	436	208	0.975378		896	453	0.873224	708	363	0.731064	188	90	0.884255	125	65	0.507539	63	25	0.972032		140	75	0.365603	127	70	0.246427	13	5	0.768552	13	5	0.768552	0	0	nan
	rev		10460		16174	8063	0.753704	4758	2397	0.26223	4321	2180	0.239539	436	216	0.554922		896	426	0.927609	708	346	0.713766	188	80	0.975923	125	57	0.814134	63	23	0.978541		140	73	0.275139	127	67	0.237118	13	6	0.499509	13	6	0.499509	0	0	nan
SGE1	fwd		2749		16174	2034	0.999993	4758	715	6.45507e-06	4321	641	0.000111589	436	74	0.00835542		896	178	3.2199e-09	708	141	1.10224e-07	188	37	0.00420515	125	16	0.478606	63	21	8.65198e-06		140	19	0.379641	127	16	0.50636	13	3	0.0800453	13	3	0.0800453	0	0	nan
	rev		2770		16174	2022	1	4758	748	6.67213e-09	4321	679	5.01859e-08	436	69	0.0488581		896	179	3.35342e-09	708	142	1.01674e-07	188	37	0.00477732	125	18	0.294377	63	19	0.00011464		140	16	0.686211	127	15	0.623764	13	1	0.529004	13	1	0.529004	0	0	nan
		SSPs			CORE			ACC			no14			only14				with MIMP			CORE			ACC			no14			only14				found in XS			CORE			ACC			no14			only14
TF		Ngenes	NwithBS	P value	Ngenes	NwithBS	P value	Ngenes	NwithBS	P value	Ngenes	NwithBS	P value	Ngenes	NwithBS	P value		Ngenes	NwithBS	P value	Ngenes	NwithBS	P value	Ngenes	NwithBS	P value	Ngenes	NwithBS	P value	Ngenes	NwithBS	P value		Ngenes	NwithBS	P value	Ngenes	NwithBS	P value	Ngenes	NwithBS	P value	Ngenes	NwithBS	P value	Ngenes	NwithBS	P value
aTF1	fwd	876	648	0.323831	671	486	0.695579	204	162	0.0182679	181	144	0.0214641	23	18	0.226194		73	55	0.307958	4	3	0.289517	69	52	0.309284	28	22	0.203872	41	30	0.451265		55	38	0.718787	36	25	0.643515	19	13	0.604553	3	2	0.394699	16	11	0.570481
	rev	876	631	0.847389	671	483	0.819504	204	148	0.605903	181	128	0.787728	23	20	0.0360574		73	58	0.0989226	4	4	0	69	54	0.153665	28	18	0.818406	41	36	0.00788384		55	44	0.105749	36	28	0.227601	19	16	0.0877991	3	2	0.398414	16	14	0.0497664
effector motif	fwd	876	9	0.0596851	671	8	0.0312507	204	1	0.383198	181	0	0.694327	23	1	0.00970013		73	1	0.0817623	4	0	0.0257446	69	1	0.0742034	28	0	0.166964	41	1	0.0291426		55	2	0.00550397	36	1	0.0228652	19	1	0.00666831	3	0	0.0193708	16	1	0.0047395
	rev	876	20	4.29513e-07	671	17	6.30682e-07	204	3	0.049419	181	1	0.345018	23	2	0.000480366		73	1	0.0869528	4	0	0.0266816	69	1	0.0789607	28	0	0.172558	41	1	0.0311421		55	2	0.00608218	36	1	0.0244528	19	1	0.00715022	3	0	0.0200782	16	1	0.00508442
aTF2	fwd	876	577	0.34534	671	448	0.196413	204	129	0.709439	181	115	0.665249	23	14	0.597739		73	58	0.00273859	4	2	0.568192	69	56	0.00117732	28	24	0.00400868	41	32	0.0261291		55	36	0.43939	36	25	0.245539	19	11	0.675578	3	1	0.72226	16	10	0.499938
	rev	876	582	0.850045	671	455	0.549084	204	127	0.956091	181	108	0.989984	23	19	0.0361139		73	54	0.112476	4	3	0.214968	69	51	0.120002	28	22	0.0771688	41	29	0.303361		55	43	0.0360236	36	30	0.0119619	19	13	0.402396	3	2	0.315714	16	11	0.384912
cTF4	fwd	876	182	0.00401757	671	136	0.0236552	204	46	0.0243114	181	42	0.0184961	23	4	0.373034		73	16	0.123944	4	1	0.142838	69	15	0.13641	28	12	0.000369981	41	3	0.943433		55	8	0.638595	36	7	0.284268	19	1	0.868701	3	0	0.437308	16	1	0.796088
	rev	876	164	0.111471	671	129	0.0781316	204	35	0.469129	181	31	0.469769	23	4	0.363592		73	7	0.950134	4	1	0.14012	69	6	0.965303	28	1	0.966018	41	5	0.733321		55	11	0.230255	36	8	0.155426	19	3	0.420202	3	0	0.43339	16	3	0.293142
aTF5	fwd	876	375	0.553477	671	283	0.671435	204	92	0.256116	181	86	0.100052	23	6	0.926968		73	30	0.587251	4	3	0.0344553	69	27	0.704963	28	14	0.175955	41	13	0.907028		55	23	0.519025	36	20	0.0471259	19	3	0.988108	3	1	0.396974	16	2	0.990101
	rev	876	369	0.911985	671	286	0.816729	204	83	0.841971	181	77	0.665834	23	6	0.942869		73	44	0.00222705	4	3	0.0388555	69	41	0.00428912	28	18	0.0104895	41	23	0.0482925		55	25	0.383073	36	18	0.198858	19	7	0.664082	3	0	0.828158	16	7	0.417874
aTF7	fwd	876	463	0.39672	671	347	0.642035	204	116	0.0914182	181	105	0.0576507	23	11	0.595036		73	29	0.980749	4	2	0.350538	69	27	0.982351	28	12	0.796974	41	15	0.970374		55	25	0.818404	36	19	0.420754	19	6	0.945187	3	1	0.537136	16	5	0.927014
	rev	876	460	0.058959	671	352	0.0896283	204	108	0.178945	181	94	0.273729	23	14	0.104601		73	33	0.758094	4	0	0.937434	69	33	0.594098	28	17	0.0920256	41	16	0.89432		55	21	0.947567	36	10	0.994337	19	11	0.179146	3	2	0.124857	16	9	0.226753
SGE1	fwd	876	155	3.575e-05	671	118	0.000344333	204	37	0.0159459	181	31	0.0480875	23	6	0.0242373		73	22	3.67324e-05	4	0	0.430705	69	22	1.31566e-05	28	6	0.0655006	41	16	6.46491e-06		55	22	1.29657e-07	36	13	9.78615e-05	19	9	4.47769e-05	3	1	0.0472219	16	8	5.49542e-05
	rev	876	166	4.70194e-07	671	117	0.000675274	204	49	9.01207e-06	181	41	0.000169101	23	8	0.00174624		73	24	3.71351e-06	4	1	0.0874737	69	23	4.238e-06	28	7	0.0250479	41	16	7.17418e-06		55	13	0.0107372	36	8	0.0411423	19	5	0.0313245	3	0	0.346867	16	5	0.0130956
		aTF1 UP			CORE			ACC			no14			only14				cTF1 UP			CORE			ACC			no14			only14				SGE1 UP			CORE			ACC			no14			only14
TF		Ngenes	NwithBS	P value	Ngenes	NwithBS	P value	Ngenes	NwithBS	P value	Ngenes	NwithBS	P value	Ngenes	NwithBS	P value		Ngenes	NwithBS	P value	Ngenes	NwithBS	P value	Ngenes	NwithBS	P value	Ngenes	NwithBS	P value	Ngenes	NwithBS	P value		Ngenes	NwithBS	P value	Ngenes	NwithBS	P value	Ngenes	NwithBS	P value	Ngenes	NwithBS	P value	Ngenes	NwithBS	P value
aTF1	fwd	103	86	0.00528605	53	46	0.00565402	50	40	0.107498	14	13	0.0130416	36	27	0.349672		65	55	0.0104438	25	22	0.0214107	40	33	0.0626092	10	9	0.0450773	30	24	0.150569		117	92	0.0781259	82	66	0.0520781	34	26	0.279411	5	4	0.21236	29	22	0.312194
	rev	103	80	0.14516	53	42	0.136059	50	38	0.298127	14	10	0.472004	36	28	0.227601		65	55	0.0115931	25	21	0.0723381	40	34	0.0281091	10	10	0	30	24	0.157139		117	85	0.556025	82	57	0.764856	34	28	0.0823437	5	5	0	29	23	0.182768
effector motif	fwd	103	6	4.94318e-06	53	5	1.2046e-06	50	1	0.0419272	14	0	0.0872638	36	1	0.0228652		65	5	4.06599e-06	25	4	5.15256e-07	40	1	0.0278375	10	0	0.063133	30	1	0.0161919		117	5	0.000116835	82	4	0.000196707	34	1	0.0205329	5	0	0.0320773	29	1	0.0151764
	rev	103	6	6.27358e-06	53	4	2.86123e-05	50	2	0.00465631	14	0	0.0903329	36	2	0.00181666		65	5	5.00893e-06	25	3	2.23777e-05	40	2	0.00246495	10	0	0.0653841	30	2	0.00106392		117	2	0.044698	82	0	0.426181	34	2	0.00153756	5	0	0.0332408	29	2	0.000962249
aTF2	fwd	103	65	0.645234	53	35	0.403561	50	30	0.741174	14	8	0.649369	36	22	0.64335		65	45	0.213856	25	19	0.0871661	40	26	0.456183	10	8	0.0888906	30	18	0.667471		117	72	0.777057	82	52	0.599786	34	20	0.733546	5	4	0.118644	29	16	0.829638
	rev	103	78	0.0355284	53	39	0.157001	50	39	0.0447668	14	13	0.00459859	36	26	0.24227		65	48	0.128143	25	18	0.268805	40	30	0.132686	10	9	0.0214112	30	21	0.344909		117	93	0.0021648	82	68	0.000760382	34	25	0.195316	5	2	0.810829	29	23	0.0621397
cTF4	fwd	103	13	0.87994	53	10	0.313537	50	3	0.982805	14	1	0.729638	36	2	0.963101		65	9	0.718279	25	6	0.131255	40	3	0.935832	10	1	0.542177	30	2	0.914998		117	14	0.930246	82	12	0.692101	34	2	0.951003	5	1	0.211313	29	1	0.972598
	rev	103	17	0.51659	53	10	0.300283	50	7	0.650407	14	0	0.929478	36	7	0.273714		65	11	0.448294	25	5	0.253426	40	6	0.548435	10	0	0.849526	30	6	0.250895		117	21	0.364415	82	16	0.240028	34	5	0.546086	5	0	0.612042	29	5	0.383999
aTF5	fwd	103	43	0.567912	53	21	0.642496	50	22	0.390104	14	11	0.00135087	36	11	0.913197		65	24	0.81009	25	10	0.539896	40	14	0.808368	10	7	0.0204266	30	7	0.979748		117	37	0.992813	82	26	0.976977	34	11	0.862984	5	4	0.0148423	29	7	0.972128
	rev	103	47	0.361646	53	24	0.392783	50	23	0.35411	14	7	0.243915	36	16	0.429077		65	36	0.0284488	25	14	0.0858812	40	22	0.0660296	10	9	0.000297066	30	13	0.471025		117	53	0.38509	82	36	0.490326	34	17	0.202816	5	4	0.0172485	29	13	0.405484
aTF7	fwd	103	43	0.98157	53	25	0.738201	50	18	0.98607	14	7	0.469343	36	11	0.993519		65	23	0.995946	25	11	0.742008	40	12	0.996641	10	3	0.86582	30	9	0.989239		117	47	0.995089	82	37	0.889778	34	10	0.994495	5	3	0.219974	29	7	0.99821
	rev	103	36	0.998554	53	16	0.997266	50	20	0.898531	14	5	0.787736	36	15	0.797118		65	30	0.689244	25	9	0.885052	40	21	0.316992	10	6	0.171542	30	15	0.426991		117	46	0.987049	82	28	0.997302	34	18	0.302962	5	3	0.187261	29	15	0.354762
SGE1	fwd	103	34	4.74979e-08	53	16	0.000290727	50	18	8.6596e-06	14	2	0.276188	36	16	7.03614e-07		65	20	5.22574e-05	25	8	0.00323536	40	12	0.00128036	10	1	0.385608	30	11	0.000224345		117	34	1.52483e-06	82	20	0.00172074	34	14	9.0769e-06	5	1	0.131514	29	13	4.91541e-06
	rev	103	38	2.80564e-10	53	18	2.55339e-05	50	20	4.72945e-07	14	4	0.0288437	36	16	7.8494e-07		65	21	1.73006e-05	25	5	0.10315	40	16	4.78853e-06	10	5	0.000696497	30	11	0.0002413		117	39	5.47862e-09	82	23	0.00010651	34	16	2.77242e-07	5	4	4.05045e-05	29	12	3.17704e-05
		aTF1 DOWN			CORE			ACC			no14			only14				cTF1 DOWN			CORE			ACC			no14			only14				SGE1 DOWN			CORE			ACC			no14			only14
TF		Ngenes	NwithBS	P value	Ngenes	NwithBS	P value	Ngenes	NwithBS	P value	Ngenes	NwithBS	P value	Ngenes	NwithBS	P value		Ngenes	NwithBS	P value	Ngenes	NwithBS	P value	Ngenes	NwithBS	P value	Ngenes	NwithBS	P value	Ngenes	NwithBS	P value		Ngenes	NwithBS	P value	Ngenes	NwithBS	P value	Ngenes	NwithBS	P value	Ngenes	NwithBS	P value	Ngenes	NwithBS	P value
aTF1	fwd	273	213	0.0320168	51	40	0.163757	222	173	0.0497514	212	165	0.0572032	10	8	0.208909		347	262	0.165011	57	43	0.312745	290	219	0.183051	283	214	0.175257	7	5	0.404853		278	208	0.268254	43	29	0.763763	235	179	0.145151	226	172	0.154613	9	7	0.262486
	rev	273	187	0.966123	51	41	0.0999515	222	146	0.994181	212	140	0.991251	10	6	0.741955		347	247	0.832261	57	47	0.0421575	290	200	0.956465	283	197	0.92617	7	3	0.91567		278	184	0.996412	43	31	0.530364	235	153	0.997591	226	149	0.993677	9	4	0.939243
effector motif	fwd	273	1	0.531715	51	0	0.283172	222	1	0.424114	212	0	0.750744	10	1	0.00182328		347	1	0.662096	57	0	0.310742	290	1	0.564458	283	1	0.551174	7	0	0.0446204		278	1	0.541515	43	0	0.244701	235	1	0.452789	226	0	0.772709	9	1	0.00146486
	rev	273	1	0.551215	51	0	0.291921	222	1	0.442197	212	1	0.419162	10	0	0.0653841		347	5	0.0303254	57	1	0.0565579	290	4	0.0467747	283	4	0.0428958	7	0	0.0462277		278	0	0.849232	43	0	0.252481	235	0	0.797638	226	0	0.784798	9	0	0.0590415
aTF2	fwd	273	180	0.389045	51	31	0.705491	222	149	0.260966	212	141	0.32986	10	8	0.0888906		347	227	0.460053	57	35	0.68755	290	192	0.349834	283	187	0.368348	7	5	0.238798		278	192	0.0808062	43	30	0.220633	235	162	0.105138	226	155	0.132009	9	7	0.124701
	rev	273	153	0.999982	51	30	0.896671	222	123	0.999953	212	117	0.999947	10	6	0.598199		347	203	0.999905	57	39	0.429191	290	164	0.999978	283	159	0.999984	7	5	0.290488		278	162	0.999666	43	31	0.236754	235	131	0.999955	226	124	0.99998	9	7	0.164151
cTF4	fwd	273	55	0.104406	51	9	0.396942	222	46	0.0856214	212	42	0.157386	10	4	0.0186801		347	75	0.0183386	57	12	0.183284	290	63	0.0244766	283	60	0.0421555	7	3	0.0206846		278	54	0.168927	43	11	0.0597325	235	43	0.326694	226	39	0.486748	9	4	0.010889
	rev	273	59	0.0252763	51	9	0.382852	222	50	0.0170892	212	48	0.0171419	10	2	0.2412		347	79	0.00322658	57	11	0.270898	290	68	0.0026557	283	66	0.00343746	7	2	0.104124		278	63	0.00801283	43	6	0.629601	235	57	0.00235221	226	55	0.00251839	9	2	0.192097
aTF5	fwd	273	118	0.456306	51	17	0.898358	222	101	0.212599	212	95	0.280629	10	6	0.0813935		347	147	0.586245	57	18	0.949255	290	129	0.293037	283	125	0.332678	7	4	0.129231		278	123	0.324513	43	16	0.73235	235	107	0.203842	226	102	0.244106	9	5	0.137786
	rev	273	120	0.534155	51	16	0.960016	222	104	0.21019	212	98	0.271492	10	6	0.0951644		347	163	0.152257	57	23	0.683865	290	140	0.0815247	283	136	0.0959833	7	4	0.145221		278	129	0.230367	43	18	0.569935	235	111	0.172333	226	104	0.287607	9	7	0.00821959
aTF7	fwd	273	134	0.857477	51	30	0.147013	222	104	0.947451	212	100	0.93132	10	4	0.682358		347	169	0.913889	57	33	0.170418	290	136	0.968292	283	134	0.953365	7	2	0.812084		278	134	0.915643	43	27	0.0648236	235	107	0.981118	226	102	0.984421	9	5	0.304972
	rev	273	121	0.965875	51	27	0.286872	222	94	0.986956	212	88	0.992148	10	6	0.171542		347	143	0.999421	57	31	0.212468	290	112	0.999942	283	108	0.999963	7	4	0.226249		278	122	0.976628	43	23	0.270252	235	99	0.99087	226	95	0.990348	9	4	0.499588
SGE1	fwd	273	25	0.973338	51	4	0.817485	222	21	0.941637	212	21	0.906145	10	0	0.755516		347	42	0.684155	57	7	0.4786	290	35	0.669071	283	34	0.676266	7	1	0.231841		278	29	0.89775	43	5	0.50416	235	24	0.894676	226	23	0.892395	9	1	0.335258
	rev	273	27	0.943807	51	2	0.972581	222	25	0.777545	212	25	0.692713	10	0	0.758327		347	37	0.913757	57	3	0.954138	290	34	0.747508	283	33	0.754384	7	1	0.234582		278	32	0.775431	43	4	0.6896	235	28	0.686793	226	27	0.676465	9	1	0.3388
NUMBER OF GENES WITH ≥2 DBS UPSTREAM THE TRANSCRIPTIONAL START SITE
			ALL		CORE			ACC			no14			only14				in planta UP			CORE			ACC			no14			only14				in planta DOWN			CORE			ACC			no14			only14
TF			NwithBS		Ngenes	NwithBS	P value	Ngenes	NwithBS	P value	Ngenes	NwithBS	P value	Ngenes	NwithBS	P value		Ngenes	NwithBS	P value	Ngenes	NwithBS	P value	Ngenes	NwithBS	P value	Ngenes	NwithBS	P value	Ngenes	NwithBS	P value		Ngenes	NwithBS	P value	Ngenes	NwithBS	P value	Ngenes	NwithBS	P value	Ngenes	NwithBS	P value	Ngenes	NwithBS	P value
aTF1	fwd		8211		16174	6194	1	4758	2017	1.95627e-07	4321	1826	2.41933e-06	436	190	0.027574		896	424	2.14555e-07	708	332	1.08166e-05	188	92	0.0026859	125	59	0.0282545	63	33	0.012411		140	59	0.213119	127	56	0.112525	13	3	0.817009	13	3	0.817009	0	0	nan
	rev		8361		16174	6366	0.999342	4758	1995	0.000742074	4321	1800	0.00492943	436	194	0.0228613		896	449	1.31986e-10	708	347	2.8637e-07	188	102	2.57848e-05	125	64	0.00413423	63	38	0.000347964		140	64	0.0697979	127	54	0.246307	13	10	0.00129626	13	10	0.00129626	0	0	nan
effector motif	fwd		2		16174	1	0.597331	4758	1	0.051685	4321	0	0.370333	436	1	0.000433094		896	1	0.00183121	708	0	0.0665207	188	1	8.02798e-05	125	0	0.0119109	63	1	8.91947e-06		140	0	0.0133354	127	0	0.0121009	13	0	0.00124206	13	0	0.00124206	0	0	nan
	rev		2		16174	1	0.597331	4758	1	0.051685	4321	0	0.370333	436	1	0.000433094		896	1	0.00183121	708	0	0.0665207	188	1	8.02798e-05	125	0	0.0119109	63	1	8.91947e-06		140	0	0.0133354	127	0	0.0121009	13	0	0.00124206	13	0	0.00124206	0	0	nan
aTF2	fwd		6429		16174	5079	3.48183e-05	4758	1350	0.999968	4321	1221	0.99996	436	129	0.677622		896	305	0.0131425	708	253	0.00159995	188	52	0.797154	125	36	0.640114	63	16	0.780352		140	37	0.844523	127	34	0.80736	13	3	0.601674	13	3	0.601674	0	0	nan
	rev		6994		16174	5745	7.69947e-34	4758	1249	1	4321	1120	1	436	127	0.970205		896	277	0.944639	708	221	0.890238	188	56	0.837227	125	32	0.963295	63	24	0.17781		140	47	0.445377	127	45	0.27989	13	2	0.862789	13	2	0.862789	0	0	nan
cTF4	fwd		365		16174	245	0.999995	4758	120	2.8845e-06	4321	112	1.90767e-06	436	8	0.351334		896	20	0.105192	708	17	0.0720302	188	3	0.415825	125	3	0.174856	63	0	0.670499		140	5	0.0363058	127	3	0.181758	13	2	0.00132161	13	2	0.00132161	0	0	nan
	rev		366		16174	263	0.991572	4758	103	0.00623629	4321	96	0.00393973	436	7	0.49538		896	19	0.158692	708	17	0.0734927	188	2	0.641617	125	1	0.645482	63	1	0.302009		140	0	0.91613	127	0	0.894351	13	0	0.205021	13	0	0.205021	0	0	nan
aTF5	fwd		2431		16174	1819	0.998771	4758	612	0.00115004	4321	549	0.00597685	436	63	0.0289919		896	120	0.0422008	708	98	0.0284613	188	22	0.428909	125	15	0.379513	63	7	0.45149		140	15	0.567229	127	12	0.727022	13	3	0.0549663	13	3	0.0549663	0	0	nan
	rev		2466		16174	1869	0.968202	4758	597	0.0303908	4321	542	0.0394695	436	55	0.264314		896	98	0.77179	708	72	0.904337	188	26	0.161219	125	18	0.14738	63	8	0.322165		140	17	0.384253	127	14	0.537356	13	3	0.0574656	13	3	0.0574656	0	0	nan
aTF7	fwd		3758		16174	2941	0.0552906	4758	817	0.944146	4321	744	0.919551	436	73	0.724533		896	166	0.306913	708	133	0.261277	188	33	0.51181	125	26	0.170935	63	7	0.899673		140	28	0.225827	127	27	0.138906	13	1	0.706698	13	1	0.706698	0	0	nan
	rev		3427		16174	2595	0.990803	4758	832	0.00902191	4321	754	0.0156466	436	78	0.175977		896	147	0.467891	708	123	0.216185	188	24	0.895945	125	15	0.888739	63	9	0.595703		140	28	0.103126	127	24	0.184966	13	4	0.0478141	13	4	0.0478141	0	0	nan
SGE1	fwd		302		16174	175	1	4758	127	1.67532e-14	4321	117	1.32389e-13	436	10	0.052636		896	26	0.000264537	708	17	0.0149143	188	9	0.000420774	125	3	0.107344	63	6	3.36884e-05		140	3	0.144653	127	2	0.277681	13	1	0.0145769	13	1	0.0145769	0	0	nan
	rev		305		16174	204	0.999982	4758	101	1.10304e-05	4321	88	0.000233247	436	13	0.00502761		896	26	0.000309704	708	16	0.0310979	188	10	0.000103463	125	6	0.00240497	63	4	0.00224255		140	4	0.0544099	127	4	0.0385006	13	0	0.173799	13	0	0.173799	0	0	nan
		SSPs			CORE			ACC			no14			only14				with MIMP			CORE			ACC			no14			only14				found in XS			CORE			ACC			no14			only14
TF		Ngenes	NwithBS	P value	Ngenes	NwithBS	P value	Ngenes	NwithBS	P value	Ngenes	NwithBS	P value	Ngenes	NwithBS	P value		Ngenes	NwithBS	P value	Ngenes	NwithBS	P value	Ngenes	NwithBS	P value	Ngenes	NwithBS	P value	Ngenes	NwithBS	P value		Ngenes	NwithBS	P value	Ngenes	NwithBS	P value	Ngenes	NwithBS	P value	Ngenes	NwithBS	P value	Ngenes	NwithBS	P value
aTF1	fwd	876	358	0.147948	671	254	0.759244	204	104	0.000247325	181	93	0.000340609	23	11	0.145323		73	40	0.00247262	4	2	0.170493	69	38	0.00267243	28	19	0.000559842	41	19	0.137601		55	28	0.0290092	36	17	0.125053	19	11	0.0300668	3	1	0.341033	16	10	0.0163011
	rev	876	345	0.623402	671	268	0.485765	204	77	0.716304	181	63	0.911209	23	14	0.01262		73	46	2.08407e-05	4	3	0.0254693	69	43	5.36184e-05	28	17	0.00797295	41	26	0.000706568		55	28	0.037142	36	15	0.348483	19	13	0.00301663	3	2	0.0637617	16	11	0.00482635
effector motif	fwd	876	1	0.00175033	671	0	0.0631011	204	1	9.45656e-05	181	0	0.0172238	23	1	1.15547e-06		73	1	1.20022e-05	4	0	0.000382254	69	1	1.07143e-05	28	0	0.00267424	41	1	3.74499e-06		55	1	6.78209e-06	36	0	0.00343765	19	1	7.80967e-07	3	0	0.000286697	16	1	5.48047e-07
	rev	876	1	0.00175033	671	0	0.0631011	204	1	9.45656e-05	181	0	0.0172238	23	1	1.15547e-06		73	1	1.20022e-05	4	0	0.000382254	69	1	1.07143e-05	28	0	0.00267424	41	1	3.74499e-06		55	1	6.78209e-06	36	0	0.00343765	19	1	7.80967e-07	3	0	0.000286697	16	1	5.48047e-07
aTF2	fwd	876	293	0.0347844	671	219	0.128172	204	74	0.0371349	181	70	0.00892247	23	4	0.879829		73	34	0.00148738	4	1	0.361037	69	33	0.000947148	28	19	1.09052e-05	41	14	0.255455		55	17	0.422862	36	11	0.427913	19	6	0.360367	3	0	0.667512	16	6	0.19265
	rev	876	270	0.94907	671	213	0.814267	204	57	0.945956	181	49	0.960767	23	8	0.351956		73	25	0.387264	4	1	0.408965	69	24	0.35205	28	9	0.468441	41	15	0.271988		55	20	0.268999	36	13	0.297089	19	7	0.282067	3	1	0.260418	16	6	0.265009
cTF4	fwd	876	18	0.194557	671	16	0.0807279	204	2	0.693604	181	2	0.614252	23	0	0.332964		73	4	0.00895703	4	0	0.067967	69	4	0.00708908	28	4	0.000110918	41	0	0.514274		55	1	0.249097	36	1	0.129942	19	0	0.284275	3	0	0.0514198	16	0	0.245447
	rev	876	24	0.0116238	671	15	0.131506	204	9	0.00326825	181	8	0.00469772	23	1	0.0606278		73	0	0.724801	4	0	0.0681483	69	0	0.704606	28	0	0.390037	41	0	0.515243		55	1	0.250073	36	1	0.13052	19	0	0.284936	3	0	0.0515582	16	0	0.246034
aTF5	fwd	876	108	0.23211	671	89	0.0805501	204	19	0.820754	181	18	0.715286	23	1	0.765158		73	11	0.135796	4	0	0.389807	69	11	0.099197	28	5	0.0983935	41	6	0.19278		55	3	0.895361	36	3	0.615084	19	0	0.904373	3	0	0.309594	16	0	0.86145
	rev	876	99	0.651112	671	82	0.333811	204	17	0.92798	181	16	0.870244	23	1	0.772417		73	17	0.00166953	4	1	0.0707862	69	16	0.00223859	28	9	0.000890815	41	7	0.102697		55	4	0.791939	36	4	0.421184	19	0	0.907755	3	0	0.313507	16	0	0.865588
aTF7	fwd	876	167	0.179333	671	128	0.205637	204	39	0.294887	181	34	0.342556	23	5	0.220322		73	7	0.963742	4	1	0.150263	69	6	0.975005	28	1	0.972142	41	5	0.770087		55	9	0.537789	36	7	0.313367	19	2	0.689484	3	0	0.447795	16	2	0.568165
	rev	876	144	0.45736	671	104	0.713344	204	40	0.0911376	181	36	0.0859191	23	4	0.32081		73	10	0.667076	4	0	0.51101	69	10	0.589243	28	4	0.493858	41	6	0.516878		55	11	0.179258	36	4	0.724416	19	7	0.00705242	3	1	0.0716554	16	6	0.00911041
SGE1	fwd	876	21	0.00862477	671	12	0.174534	204	9	0.000794102	181	8	0.00130156	23	1	0.0430284		73	6	8.77399e-05	4	0	0.0564909	69	6	6.10232e-05	28	4	4.53165e-05	41	2	0.021179		55	4	0.00116756	36	2	0.0149505	19	2	0.00242928	3	0	0.0426736	16	2	0.00144958
	rev	876	21	0.00961658	671	12	0.183213	204	9	0.000856181	181	6	0.0171203	23	3	0.000314762		73	7	1.09776e-05	4	0	0.0570397	69	7	7.18137e-06	28	5	2.6238e-06	41	2	0.0217311		55	4	0.00121985	36	3	0.00180447	19	1	0.0307501	3	0	0.0430913	16	1	0.0222045
		aTF1 UP			CORE			ACC			no14			only14				cTF1 UP			CORE			ACC			no14			only14				SGE1 UP			CORE			ACC			no14			only14
TF		Ngenes	NwithBS	P value	Ngenes	NwithBS	P value	Ngenes	NwithBS	P value	Ngenes	NwithBS	P value	Ngenes	NwithBS	P value		Ngenes	NwithBS	P value	Ngenes	NwithBS	P value	Ngenes	NwithBS	P value	Ngenes	NwithBS	P value	Ngenes	NwithBS	P value		Ngenes	NwithBS	P value	Ngenes	NwithBS	P value	Ngenes	NwithBS	P value	Ngenes	NwithBS	P value	Ngenes	NwithBS	P value
aTF1	fwd	103	52	0.0077642	53	31	0.00147256	50	21	0.290344	14	2	0.955167	36	19	0.0345319		65	39	0.000224359	25	18	0.000206827	40	21	0.0312372	10	3	0.598422	30	18	0.00648298		117	61	0.00171832	82	43	0.00559062	34	18	0.0362667	5	3	0.0812803	29	15	0.059885
	rev	103	58	0.000274049	53	28	0.0207971	50	30	0.00132696	14	8	0.0578289	36	22	0.00314713		65	43	5.52089e-06	25	15	0.0129591	40	28	3.03218e-05	10	7	0.0121783	30	21	0.000215761		117	56	0.0332729	82	33	0.430943	34	23	0.000290378	5	4	0.0101729	29	19	0.00148625
effector motif	fwd	103	1	2.39908e-05	53	0	0.00505893	50	1	5.59465e-06	14	0	0.00133757	36	1	2.87725e-06		65	1	9.49949e-06	25	0	0.00238789	40	1	3.56231e-06	10	0	0.000955498	30	1	1.98667e-06		117	1	3.09921e-05	82	0	0.0078216	34	1	2.56212e-06	5	0	0.000477806	29	1	1.85423e-06
	rev	103	1	2.39908e-05	53	0	0.00505893	50	1	5.59465e-06	14	0	0.00133757	36	1	2.87725e-06		65	1	9.49949e-06	25	0	0.00238789	40	1	3.56231e-06	10	0	0.000955498	30	1	1.98667e-06		117	1	3.09921e-05	82	0	0.0078216	34	1	2.56212e-06	5	0	0.000477806	29	1	1.85423e-06
aTF2	fwd	103	34	0.267615	53	17	0.352269	50	17	0.252273	14	7	0.0361186	36	10	0.571111		65	23	0.170341	25	7	0.519794	40	16	0.0768976	10	8	0.000175731	30	8	0.602164		117	47	0.0114047	82	36	0.00416066	34	11	0.340178	5	3	0.0335738	29	8	0.555117
	rev	103	36	0.328581	53	21	0.135336	50	15	0.63616	14	4	0.52734	36	11	0.566862		65	26	0.105462	25	11	0.0932574	40	15	0.234624	10	5	0.0774152	30	10	0.419231		117	51	0.00832262	82	37	0.0101007	34	14	0.127767	5	2	0.211153	29	12	0.135038
cTF4	fwd	103	1	0.538783	53	1	0.236159	50	0	0.585555	14	0	0.218401	36	0	0.46952		65	0	0.681927	25	0	0.356055	40	0	0.505635	10	0	0.161376	30	0	0.410354		117	1	0.608084	82	1	0.420125	34	0	0.450487	5	0	0.0842262	29	0	0.399873
	rev	103	1	0.540264	53	1	0.237097	50	0	0.586563	14	0	0.218934	36	0	0.470448		65	0	0.682932	25	0	0.356838	40	0	0.506597	10	0	0.161784	30	0	0.411215		117	3	0.14925	82	3	0.0556684	34	0	0.451396	5	0	0.0844489	29	0	0.400719
aTF5	fwd	103	11	0.54155	53	8	0.156367	50	3	0.84782	14	0	0.822604	36	3	0.615084		65	5	0.781334	25	2	0.568057	40	3	0.698405	10	0	0.709206	30	3	0.466603		117	11	0.719421	82	9	0.485793	34	2	0.772561	5	0	0.460704	29	2	0.670901
	rev	103	10	0.681389	53	5	0.605215	50	5	0.54616	14	0	0.827248	36	5	0.245338		65	7	0.504702	25	3	0.339555	40	4	0.516275	10	0	0.714663	30	4	0.275138		117	14	0.405304	82	8	0.640966	34	6	0.0978621	5	2	0.0135951	29	4	0.251641
aTF7	fwd	103	13	0.904507	53	8	0.629325	50	5	0.90617	14	4	0.0898825	36	1	0.992893		65	5	0.983896	25	3	0.681124	40	2	0.982905	10	1	0.559482	30	1	0.980107		117	19	0.633875	82	15	0.400432	34	4	0.755855	5	2	0.0434112	29	2	0.914006
	rev	103	14	0.730217	53	6	0.786806	50	8	0.435764	14	1	0.694114	36	7	0.22729		65	11	0.373983	25	3	0.603594	40	8	0.197764	10	2	0.216669	30	6	0.210093		117	14	0.881032	82	6	0.986879	34	8	0.0919594	5	2	0.0338169	29	6	0.185553
SGE1	fwd	103	8	1.8458e-05	53	4	0.000985971	50	4	0.000754024	14	1	0.016846	36	3	0.00174053		65	3	0.0144531	25	1	0.050076	40	2	0.0198362	10	1	0.00865293	30	1	0.0693061		117	6	0.00155988	82	3	0.0309311	34	3	0.00140164	5	0	0.0701094	29	3	0.000759626
	rev	103	7	0.000133186	53	2	0.042084	50	5	8.45553e-05	14	1	0.0171633	36	4	0.000165622		65	4	0.00257391	25	0	0.307367	40	4	0.000275646	10	1	0.00881923	30	3	0.000899065		117	8	5.49837e-05	82	5	0.00126299	34	3	0.00145346	5	0	0.0707855	29	3	0.000788155
		aTF1 DOWN			CORE			ACC			no14			only14				cTF1 DOWN			CORE			ACC			no14			only14				SGE1 DOWN			CORE			ACC			no14			only14
TF		Ngenes	NwithBS	P value	Ngenes	NwithBS	P value	Ngenes	NwithBS	P value	Ngenes	NwithBS	P value	Ngenes	NwithBS	P value		Ngenes	NwithBS	P value	Ngenes	NwithBS	P value	Ngenes	NwithBS	P value	Ngenes	NwithBS	P value	Ngenes	NwithBS	P value		Ngenes	NwithBS	P value	Ngenes	NwithBS	P value	Ngenes	NwithBS	P value	Ngenes	NwithBS	P value	Ngenes	NwithBS	P value
aTF1	fwd	273	129	0.00280737	51	25	0.0587665	222	104	0.00853216	212	98	0.0157449	10	6	0.04926		347	163	0.00131912	57	28	0.0490524	290	135	0.00453269	283	131	0.00639477	7	4	0.0890177		278	133	0.00138211	43	17	0.41804	235	116	0.000618017	226	111	0.000983744	9	5	0.0910357
	rev	273	93	0.974411	51	20	0.482049	222	73	0.982652	212	69	0.984715	10	4	0.365698		347	126	0.910628	57	25	0.229031	290	101	0.959356	283	99	0.952126	7	2	0.579097		278	104	0.790571	43	20	0.150488	235	84	0.896262	226	82	0.856551	9	2	0.767385
effector motif	fwd	273	0	0.0259211	51	0	0.00486826	222	0	0.0211046	212	0	0.0201588	10	0	0.000955498		347	0	0.0328887	57	0	0.00544022	290	0	0.027524	283	0	0.0268642	7	0	0.000668896		278	0	0.0263927	43	0	0.0041054	235	0	0.0223335	226	0	0.0214828	9	0	0.000859968
	rev	273	0	0.0259211	51	0	0.00486826	222	0	0.0211046	212	0	0.0201588	10	0	0.000955498		347	0	0.0328887	57	0	0.00544022	290	0	0.027524	283	0	0.0268642	7	0	0.000668896		278	0	0.0263927	43	0	0.0041054	235	0	0.0223335	226	0	0.0214828	9	0	0.000859968
aTF2	fwd	273	80	0.669328	51	17	0.284434	222	63	0.752548	212	61	0.704067	10	2	0.63627		347	102	0.682833	57	18	0.381737	290	84	0.720092	283	82	0.715843	7	2	0.369335		278	84	0.543898	43	18	0.0429931	235	66	0.790054	226	64	0.761168	9	2	0.556301
	rev	273	57	0.999997	51	14	0.77297	222	43	0.999998	212	43	0.999984	10	0	0.982903		347	79	0.999992	57	19	0.443669	290	60	0.999999	283	60	0.999996	7	0	0.942038		278	57	0.999999	43	10	0.89717	235	47	0.999997	226	47	0.999981	9	0	0.974316
cTF4	fwd	273	8	0.0508663	51	2	0.0593244	222	6	0.0948344	212	6	0.078786	10	0	0.161376		347	11	0.0193493	57	1	0.262056	290	10	0.013327	283	10	0.0112719	7	0	0.115901		278	5	0.357081	43	1	0.172461	235	4	0.390706	226	4	0.359605	9	0	0.146483
	rev	273	12	0.00110333	51	3	0.0120539	222	9	0.00589893	212	9	0.0042881	10	0	0.161784		347	17	4.42326e-05	57	4	0.00316479	290	13	0.000629617	283	13	0.000494889	7	0	0.116202		278	11	0.00377925	43	2	0.0391346	235	9	0.00865745	226	9	0.00666176	9	0	0.146857
aTF5	fwd	273	32	0.431437	51	0	0.998174	222	32	0.0821258	212	28	0.19962	10	4	0.00320606		347	42	0.349013	57	3	0.91038	290	39	0.142267	283	36	0.245186	7	3	0.00475457		278	37	0.162902	43	6	0.227398	235	31	0.192911	226	28	0.312372	9	3	0.0141309
	rev	273	37	0.15681	51	4	0.733366	222	33	0.0660595	212	32	0.0577977	10	1	0.333328		347	51	0.0407545	57	7	0.356164	290	44	0.0326484	283	43	0.0333416	7	1	0.195473		278	40	0.0767194	43	3	0.762141	235	37	0.0267074	226	36	0.023992	9	1	0.287482
aTF7	fwd	273	39	0.937698	51	9	0.435195	222	30	0.953791	212	29	0.941933	10	1	0.559482		347	49	0.967429	57	12	0.212723	290	37	0.98987	283	37	0.983795	7	0	0.749867		278	35	0.990576	43	9	0.233156	235	26	0.9976	226	24	0.998457	9	2	0.20938
	rev	273	39	0.803022	51	6	0.751397	222	33	0.693438	212	31	0.721309	10	2	0.216669		347	42	0.984511	57	9	0.460337	290	33	0.989767	283	31	0.993811	7	2	0.0916961		278	34	0.967462	43	5	0.727942	235	29	0.948138	226	28	0.94171	9	1	0.447598
SGE1	fwd	273	3	0.557229	51	1	0.167598	222	2	0.624024	212	2	0.592853	10	0	0.135319		347	7	0.130884	57	1	0.198773	290	6	0.127875	283	5	0.226045	7	1	0.00415522		278	3	0.571584	43	0	0.465109	235	3	0.440832	226	2	0.636028	9	1	0.00698859
	rev	273	2	0.762842	51	0	0.527478	222	2	0.630681	212	2	0.599559	10	0	0.136576		347	6	0.244022	57	1	0.201749	290	5	0.24936	283	4	0.395806	7	1	0.00423629		278	5	0.220864	43	1	0.129705	235	4	0.259051	226	3	0.41911	9	1	0.00712358
NUMBER OF GENES WITH ≥3 DBS UPSTREAM THE TRANSCRIPTIONAL START SITE
					CORE			ACC			no14			only14				in planta UP			CORE			ACC			no14			only14				in planta DOWN			CORE			ACC			no14			only14
TF			NwithBS		Ngenes	NwithBS	P value	Ngenes	NwithBS	P value	Ngenes	NwithBS	P value	Ngenes	NwithBS	P value		Ngenes	NwithBS	P value	Ngenes	NwithBS	P value	Ngenes	NwithBS	P value	Ngenes	NwithBS	P value	Ngenes	NwithBS	P value		Ngenes	NwithBS	P value	Ngenes	NwithBS	P value	Ngenes	NwithBS	P value	Ngenes	NwithBS	P value	Ngenes	NwithBS	P value
aTF1	fwd		3528		16174	2621	0.999998	4758	907	2.20592e-06	4321	826	4.94297e-06	436	80	0.182175		896	188	0.000438146	708	154	0.00025159	188	34	0.286464	125	19	0.638317	63	15	0.0553802		140	27	0.187057	127	26	0.115017	13	1	0.670284	13	1	0.670284	0	0	nan
	rev		3491		16174	2631	0.998296	4758	860	0.00167025	4321	772	0.00928406	436	87	0.0298012		896	214	6.40242e-09	708	164	2.51881e-06	188	50	0.000199462	125	29	0.0222972	63	21	0.000343787		140	30	0.0558446	127	25	0.151611	13	5	0.012692	13	5	0.012692	0	0	nan
effector motif	fwd		1		16174	0	0.772877	4758	1	0	4321	0	0.20648	436	1	0		896	1	0	708	0	0.0338319	188	1	0	125	0	0.00597314	63	1	0		140	0	0.00668992	127	0	0.00606872	13	0	0.000621207	13	0	0.000621207	0	0	nan
	rev		1		16174	0	0.772877	4758	1	0	4321	0	0.20648	436	1	0		896	1	0	708	0	0.0338319	188	1	0	125	0	0.00597314	63	1	0		140	0	0.00668992	127	0	0.00606872	13	0	0.000621207	13	0	0.000621207	0	0	nan
aTF2	fwd		2383		16174	1919	2.08407e-05	4758	464	0.999977	4321	416	0.999982	436	48	0.562211		896	121	0.0199897	708	96	0.0302965	188	25	0.171586	125	20	0.0438372	63	5	0.737295		140	12	0.819777	127	11	0.793626	13	1	0.445342	13	1	0.445342	0	0	nan
	rev		2724		16174	2327	2.79581e-30	4758	397	1	4321	351	1	436	45	0.95048		896	103	0.9102	708	84	0.807056	188	19	0.861814	125	12	0.843097	63	7	0.586389		140	16	0.658635	127	15	0.59571	13	1	0.519428	13	1	0.519428	0	0	nan
cTF4	fwd		18		16174	13	0.610311	4758	5	0.20854	4321	5	0.149204	436	0	0.315547		896	1	0.178783	708	1	0.122503	188	0	0.149986	125	0	0.102267	63	0	0.0528447		140	0	0.113853	127	0	0.10382	13	0	0.0111274	13	0	0.0111274	0	0	nan
	rev		29		16174	20	0.805292	4758	9	0.102122	4321	9	0.0593824	436	0	0.457188		896	0	0.719136	708	0	0.631674	188	0	0.230395	125	0	0.159583	63	0	0.0837754		140	0	0.176993	127	0	0.161925	13	0	0.0178711	13	0	0.0178711	0	0	nan
aTF5	fwd		474		16174	326	0.99999	4758	148	6.53833e-06	4321	129	0.000217563	436	19	0.00240044		896	23	0.22623	708	17	0.341381	188	6	0.135992	125	3	0.314453	63	3	0.0544382		140	5	0.0990818	127	4	0.161792	13	1	0.0338568	13	1	0.0338568	0	0	nan
	rev		494		16174	363	0.975203	4758	131	0.019925	4321	119	0.026136	436	12	0.233011		896	14	0.9389	708	12	0.857362	188	2	0.823962	125	1	0.797848	63	1	0.440063		140	1	0.846237	127	1	0.805001	13	0	0.267027	13	0	0.267027	0	0	nan
aTF7	fwd		976		16174	742	0.822896	4758	234	0.162219	4321	212	0.186608	436	22	0.30084		896	50	0.0820516	708	35	0.319191	188	15	0.0150705	125	14	0.000723956	63	1	0.799027		140	8	0.207045	127	8	0.139236	13	0	0.462633	13	0	0.462633	0	0	nan
	rev		836		16174	634	0.8364	4758	202	0.147808	4321	183	0.171087	436	19	0.294166		896	35	0.510654	708	32	0.202515	188	3	0.945494	125	3	0.740612	63	0	0.92364		140	4	0.662496	127	3	0.751734	13	1	0.0929346	13	1	0.0929346	0	0	nan
SGE1	fwd		36		16174	19	0.998967	4758	17	0.000311147	4321	15	0.00109603	436	2	0.0386128		896	3	0.06657	708	0	0.71064	188	3	0.000296765	125	1	0.0195318	63	2	0.000172941		140	2	0.0017801	127	1	0.0201213	13	1	0.000221767	13	1	0.000221767	0	0	nan
	rev		43		16174	23	0.999511	4758	20	0.000153796	4321	18	0.000421621	436	2	0.0600751		896	9	1.04191e-05	708	5	0.00307947	188	4	4.04833e-05	125	3	0.000125007	63	1	0.00743932		140	1	0.0335584	127	1	0.0280598	13	0	0.0263925	13	0	0.0263925	0	0	nan
		SSPs			CORE			ACC			no14			only14				with MIMP			CORE			ACC			no14			only14				found in XS			CORE			ACC			no14			only14
TF		Ngenes	NwithBS	P value	Ngenes	NwithBS	P value	Ngenes	NwithBS	P value	Ngenes	NwithBS	P value	Ngenes	NwithBS	P value		Ngenes	NwithBS	P value	Ngenes	NwithBS	P value	Ngenes	NwithBS	P value	Ngenes	NwithBS	P value	Ngenes	NwithBS	P value		Ngenes	NwithBS	P value	Ngenes	NwithBS	P value	Ngenes	NwithBS	P value	Ngenes	NwithBS	P value	Ngenes	NwithBS	P value
aTF1	fwd	876	160	0.119314	671	113	0.479854	204	47	0.00873763	181	41	0.016958	23	6	0.0786851		73	22	0.00151727	4	2	0.0167323	69	20	0.00379059	28	9	0.0127237	41	11	0.0339838		55	14	0.0353267	36	8	0.140176	19	6	0.0296754	3	0	0.425302	16	6	0.0106938
	rev	876	145	0.519602	671	112	0.471946	204	33	0.531752	181	27	0.699722	23	6	0.0751078		73	24	0.000198736	4	1	0.132138	69	23	0.000202022	28	8	0.0333416	41	15	0.000533204		55	18	0.000990136	36	9	0.065375	19	9	0.000351902	3	1	0.0741869	16	8	0.000366769
effector motif	fwd	876	1	0	671	0	0.0320638	204	1	0	181	0	0.00864911	23	1	0		73	1	0	4	0	0.000191141	69	1	0	28	0	0.00133798	41	1	0		55	1	0	36	0	0.00172027	19	1	0	3	0	0.000143355	16	1	0
	rev	876	1	0	671	0	0.0320638	204	1	0	181	0	0.00864911	23	1	0		73	1	0	4	0	0.000191141	69	1	0	28	0	0.00133798	41	1	0		55	1	0	36	0	0.00172027	19	1	0	3	0	0.000143355	16	1	0
aTF2	fwd	876	103	0.338008	671	82	0.223926	204	21	0.640126	181	20	0.498451	23	1	0.7549		73	10	0.204709	4	0	0.383448	69	10	0.157121	28	6	0.0338636	41	4	0.507222		55	7	0.286031	36	5	0.221265	19	2	0.369945	3	0	0.304205	16	2	0.271893
	rev	876	97	0.95718	671	83	0.668999	204	14	0.996491	181	13	0.991082	23	1	0.820439		73	6	0.853943	4	0	0.427566	69	6	0.810838	28	2	0.72508	41	4	0.631974		55	6	0.58581	36	2	0.864906	19	4	0.0907323	3	1	0.0464072	16	3	0.145267
cTF4	fwd	876	1	0.172584	671	1	0.112072	204	0	0.161717	181	0	0.144804	23	0	0.0196072		73	0	0.0609862	4	0	0.00343634	69	0	0.0577375	28	0	0.0238213	41	0	0.0346981		55	0	0.0462835	36	0	0.0305284	19	0	0.0162236	3	0	0.0025783	16	0	0.0136786
	rev	876	0	0.710883	671	0	0.611603	204	0	0.24744	181	0	0.222821	23	0	0.0314078		73	0	0.0964339	4	0	0.00553196	69	0	0.0913909	28	0	0.0381084	41	0	0.0553213		55	0	0.0735256	36	0	0.0487365	19	0	0.0260149	3	0	0.00415175	16	0	0.0219511
aTF5	fwd	876	21	0.339655	671	17	0.263723	204	4	0.492514	181	4	0.39091	23	0	0.409759		73	8	3.90657e-05	4	0	0.0875748	69	8	2.47019e-05	28	4	0.000372874	41	4	0.00223364		55	2	0.128403	36	2	0.0475053	19	0	0.353053	3	0	0.0664261	16	0	0.306984
	rev	876	23	0.254308	671	17	0.322637	204	6	0.208539	181	6	0.137629	23	0	0.422899		73	1	0.516972	4	0	0.0911387	69	1	0.487047	28	0	0.487947	41	1	0.252232		55	2	0.140327	36	2	0.0525607	19	0	0.364973	3	0	0.0691623	16	0	0.317752
aTF7	fwd	876	38	0.642807	671	28	0.691628	204	10	0.354621	181	10	0.225318	23	0	0.666827		73	1	0.860559	4	0	0.173915	69	1	0.838355	28	1	0.377879	41	0	0.859158		55	3	0.253966	36	2	0.235054	19	1	0.221334	3	0	0.133497	16	1	0.169715
	rev	876	38	0.263331	671	34	0.0657767	204	4	0.914091	181	4	0.853562	23	0	0.608658		73	1	0.794636	4	0	0.150481	69	1	0.76814	28	0	0.680904	41	1	0.49155		55	2	0.377636	36	2	0.17278	19	0	0.539267	3	0	0.115127	16	0	0.479274
SGE1	fwd	876	5	0.00351362	671	0	0.690936	204	5	1.21688e-06	181	4	1.38907e-05	23	1	0.000711579		73	5	2.61925e-09	4	0	0.00686382	69	5	1.8536e-09	28	4	1.07723e-09	41	1	0.00226188		55	3	2.36252e-06	36	1	0.00174719	19	2	4.44522e-06	3	0	0.00515217	16	2	2.57809e-06
	rev	876	3	0.104319	671	2	0.158756	204	1	0.0658076	181	0	0.311959	23	1	0.00101517		73	1	0.00988161	4	0	0.00819434	69	1	0.00886709	28	0	0.0560006	41	1	0.00321406		55	2	0.000196775	36	1	0.00248545	19	1	0.000689732	3	0	0.00615192	16	1	0.00048592
		aTF1 UP			CORE			ACC			no14			only14				cTF1 UP			CORE			ACC			no14			only14				SGE1 UP			CORE			ACC			no14			only14
TF		Ngenes	NwithBS	P value	Ngenes	NwithBS	P value	Ngenes	NwithBS	P value	Ngenes	NwithBS	P value	Ngenes	NwithBS	P value		Ngenes	NwithBS	P value	Ngenes	NwithBS	P value	Ngenes	NwithBS	P value	Ngenes	NwithBS	P value	Ngenes	NwithBS	P value		Ngenes	NwithBS	P value	Ngenes	NwithBS	P value	Ngenes	NwithBS	P value	Ngenes	NwithBS	P value	Ngenes	NwithBS	P value
aTF1	fwd	103	31	0.000272089	53	20	6.85808e-05	50	11	0.124739	14	0	0.924654	36	11	0.0120942		65	26	2.26904e-06	25	14	1.46e-06	40	12	0.0115461	10	2	0.230116	30	10	0.00732339		117	30	0.0055865	82	19	0.0515464	34	11	0.00734041	5	3	0.0034897	29	8	0.043942
	rev	103	35	5.22145e-06	53	16	0.00435442	50	19	7.44867e-05	14	3	0.194112	36	16	1.98696e-05		65	27	4.86978e-07	25	10	0.00123431	40	17	2.5897e-05	10	1	0.516053	30	16	7.62556e-07		117	31	0.00245593	82	17	0.129779	34	14	0.000159942	5	2	0.035563	29	12	0.000360247
effector motif	fwd	103	1	0	53	0	0.00253261	50	1	0	14	0	0.000668992	36	1	0		65	1	0	25	0	0.00119463	40	1	0	10	0	0.000477852	30	1	0		117	1	0	82	0	0.00391838	34	1	0	5	0	0.000238926	29	1	0
	rev	103	1	0	53	0	0.00253261	50	1	0	14	0	0.000668992	36	1	0		65	1	0	25	0	0.00119463	40	1	0	10	0	0.000477852	30	1	0		117	1	0	82	0	0.00391838	34	1	0	5	0	0.000238926	29	1	0
aTF2	fwd	103	12	0.390868	53	4	0.736223	50	8	0.109456	14	6	0.000407985	36	2	0.793802		65	10	0.115887	25	0	0.951403	40	10	0.00408728	10	8	2.85194e-08	30	2	0.679954		117	17	0.114015	82	14	0.0425707	34	3	0.551854	5	3	0.000762519	29	0	0.970056
	rev	103	11	0.703446	53	5	0.703966	50	6	0.480396	14	3	0.0982323	36	3	0.706932		65	10	0.21974	25	4	0.218954	40	6	0.259527	10	4	0.00531449	30	2	0.768036		117	21	0.047126	82	16	0.0334615	34	5	0.276999	5	2	0.0179591	29	3	0.532605
cTF4	fwd	103	1	0.0034866	53	1	0.000938192	50	0	0.042161	14	0	0.0119785	36	0	0.0305284		65	0	0.0544783	25	0	0.0212949	40	0	0.0338655	10	0	0.00856995	30	0	0.0255022		117	0	0.0960299	82	0	0.068257	34	0	0.0288557	5	0	0.00429368	29	0	0.0246621
	rev	103	0	0.133404	53	0	0.0709459	50	0	0.0670633	14	0	0.0192329	36	0	0.0487365		65	0	0.0863208	25	0	0.0340934	40	0	0.0540079	10	0	0.0137745	30	0	0.0407761		117	1	0.0114018	82	1	0.00574934	34	0	0.0460901	5	0	0.00691033	29	0	0.0394432
aTF5	fwd	103	5	0.029731	53	3	0.0318295	50	2	0.103921	14	0	0.274468	36	2	0.0475053		65	2	0.182483	25	0	0.436224	40	2	0.06158	10	0	0.204796	30	2	0.029812		117	2	0.496355	82	1	0.557326	34	1	0.179466	5	0	0.108245	29	1	0.139499
	rev	103	2	0.440075	53	2	0.129532	50	0	0.697558	14	0	0.28434	36	0	0.577147		65	0	0.788851	25	0	0.449853	40	0	0.615749	10	0	0.212539	30	0	0.511869		117	1	0.766868	82	1	0.579934	34	0	0.556418	5	0	0.112597	29	0	0.500051
aTF7	fwd	103	5	0.348677	53	1	0.714568	50	4	0.0824796	14	4	0.000307235	36	0	0.821089		65	0	0.955369	25	0	0.697213	40	0	0.852254	10	0	0.379801	30	0	0.76161		117	5	0.465713	82	4	0.335938	34	1	0.475124	5	1	0.0197768	29	0	0.749931
	rev	103	2	0.784871	53	2	0.355671	50	0	0.870082	14	0	0.435004	36	0	0.769824		65	1	0.738716	25	1	0.263696	40	0	0.804517	10	0	0.334869	30	0	0.705923		117	3	0.69236	82	3	0.415636	34	0	0.750235	5	0	0.184424	29	0	0.693668
SGE1	fwd	103	4	8.74583e-07	53	1	0.00375216	50	3	1.6051e-06	14	1	0.000258448	36	2	3.21024e-05		65	2	0.000189778	25	0	0.0421541	40	2	4.42123e-05	10	1	0.000128359	30	1	0.00121424		117	3	4.76051e-05	82	1	0.00876478	34	2	2.69686e-05	5	0	0.0085726	29	2	1.65654e-05
	rev	103	2	0.00123857	53	1	0.0053176	50	1	0.00474564	14	0	0.0283943	36	1	0.00248545		65	1	0.00790256	25	0	0.0501502	40	1	0.00306125	10	0	0.020363	30	1	0.0017296		117	2	0.00178581	82	1	0.0123428	34	1	0.002219	5	0	0.0102326	29	1	0.0016164
		aTF1 DOWN			CORE			ACC			no14			only14				cTF1 DOWN			CORE			ACC			no14			only14				SGE1 DOWN			CORE			ACC			no14			only14
TF		Ngenes	NwithBS	P value	Ngenes	NwithBS	P value	Ngenes	NwithBS	P value	Ngenes	NwithBS	P value	Ngenes	NwithBS	P value		Ngenes	NwithBS	P value	Ngenes	NwithBS	P value	Ngenes	NwithBS	P value	Ngenes	NwithBS	P value	Ngenes	NwithBS	P value		Ngenes	NwithBS	P value	Ngenes	NwithBS	P value	Ngenes	NwithBS	P value	Ngenes	NwithBS	P value	Ngenes	NwithBS	P value
aTF1	fwd	273	64	0.00193683	51	9	0.354209	222	55	0.000952443	212	52	0.00158621	10	3	0.0722064		347	77	0.00390777	57	12	0.152766	290	65	0.00557674	283	63	0.00724636	7	2	0.0984601		278	68	0.000435212	43	7	0.441543	235	61	0.000143018	226	58	0.000275994	9	3	0.0498042
	rev	273	43	0.624619	51	10	0.221293	222	33	0.734895	212	29	0.862281	10	4	0.0154978		347	59	0.401661	57	13	0.0823936	290	46	0.611006	283	44	0.663003	7	2	0.0959548		278	43	0.674269	43	8	0.282686	235	35	0.739002	226	33	0.7719	9	2	0.178577
effector motif	fwd	273	0	0.0130453	51	0	0.00243704	222	0	0.0106083	212	0	0.0101305	10	0	0.000477852		347	0	0.0165814	57	0	0.00272375	290	0	0.0138577	283	0	0.0135232	7	0	0.000334496		278	0	0.0132843	43	0	0.00205476	235	0	0.0112295	226	0	0.0107994	9	0	0.000430066
	rev	273	0	0.0130453	51	0	0.00243704	222	0	0.0106083	212	0	0.0101305	10	0	0.000477852		347	0	0.0165814	57	0	0.00272375	290	0	0.0138577	283	0	0.0135232	7	0	0.000334496		278	0	0.0132843	43	0	0.00205476	235	0	0.0112295	226	0	0.0107994	9	0	0.000430066
aTF2	fwd	273	28	0.683563	51	8	0.120226	222	20	0.845476	212	20	0.782609	10	0	0.701569		347	33	0.847705	57	9	0.108367	290	24	0.948242	283	24	0.931433	7	0	0.571038		278	26	0.836435	43	6	0.212664	235	20	0.905524	226	19	0.909189	9	1	0.273507
	rev	273	20	0.998127	51	6	0.502191	222	14	0.999106	212	14	0.998067	10	0	0.752132		347	29	0.995912	57	7	0.467831	290	22	0.997763	283	22	0.99649	7	0	0.623308		278	20	0.998671	43	4	0.674638	235	16	0.998394	226	16	0.996924	9	0	0.715021
cTF4	fwd	273	1	0.0226077	51	0	0.0429869	222	1	0.0153278	212	1	0.0140461	10	0	0.00856995		347	1	0.0352124	57	0	0.0479278	290	1	0.0252981	283	1	0.0241749	7	0	0.00600627		278	1	0.0233857	43	0	0.0363613	235	1	0.0170671	226	1	0.0158543	9	0	0.00771609
	rev	273	1	0.0546516	51	0	0.0683592	222	1	0.0376984	212	1	0.0346635	10	0	0.0137745		347	1	0.0830377	57	0	0.0760984	290	1	0.0608064	283	1	0.0582436	7	0	0.00966153		278	1	0.0564373	43	0	0.0579429	235	1	0.0417913	226	1	0.0389402	9	0	0.0124054
aTF5	fwd	273	8	0.16866	51	0	0.689588	222	8	0.0666596	212	6	0.206639	10	2	0.0012306		347	6	0.673835	57	1	0.371315	290	5	0.644978	283	4	0.771169	7	1	0.00996983		278	8	0.181337	43	1	0.254516	235	7	0.165789	226	6	0.25314	9	1	0.0165862
	rev	273	4	0.775199	51	0	0.704714	222	4	0.60421	212	4	0.563278	10	0	0.212539		347	8	0.434635	57	0	0.74424	290	8	0.248194	283	8	0.227194	7	0	0.154009		278	7	0.335151	43	1	0.269824	235	6	0.320126	226	6	0.286418	9	0	0.193493
aTF7	fwd	273	13	0.396583	51	3	0.213466	222	10	0.46237	212	10	0.402397	10	0	0.379801		347	13	0.748238	57	3	0.274778	290	10	0.798861	283	10	0.773018	7	0	0.284215		278	7	0.950059	43	1	0.60222	235	6	0.92573	226	6	0.907006	9	0	0.349447
	rev	273	11	0.409146	51	0	0.875284	222	11	0.179201	212	11	0.143214	10	0	0.334869		347	12	0.633219	57	2	0.39944	290	10	0.612669	283	10	0.580129	7	0	0.248301		278	11	0.433639	43	1	0.516988	235	10	0.338841	226	10	0.294314	9	0	0.30718
SGE1	fwd	273	0	0.376945	51	0	0.0841606	222	0	0.319047	212	0	0.307097	10	0	0.0170737		347	0	0.452528	57	0	0.093597	290	0	0.395159	283	0	0.387723	7	0	0.0119816		278	0	0.382357	43	0	0.0714301	235	0	0.334284	226	0	0.323771	9	0	0.0153792
	rev	273	0	0.43176	51	0	0.0996992	222	0	0.368121	212	0	0.35485	10	0	0.020363		347	1	0.159374	57	0	0.11077	290	1	0.119467	283	1	0.114765	7	0	0.014297		278	0	0.437652	43	0	0.0847286	235	0	0.384974	226	0	0.373354	9	0	0.0183451
[truncated: 2 more columns]

## Sheet: ORF DBS
NUMBER OF GENES WITH ≥1 DBS DOWNSTREAM THE ATG
			ALL		CORE			ACC			no14			only14				in planta UP			CORE			ACC			no14			only14				in planta DOWN			CORE			ACC			no14			only14
TF			NwithBS		Ngenes	NwithBS	P value	Ngenes	NwithBS	P value	Ngenes	NwithBS	P value	Ngenes	NwithBS	P value		Ngenes	NwithBS	P value	Ngenes	NwithBS	P value	Ngenes	NwithBS	P value	Ngenes	NwithBS	P value	Ngenes	NwithBS	P value		Ngenes	NwithBS	P value	Ngenes	NwithBS	P value	Ngenes	NwithBS	P value	Ngenes	NwithBS	P value	Ngenes	NwithBS	P value
aTF1	fwd		17693		16174	13556	1	4758	4133	1.43571e-07	4321	3766	2.55057e-08	436	365	0.666437		896	758	0.467601	708	600	0.424134	188	158	0.545124	125	113	0.0206894	63	45	0.994226		140	115	0.753855	127	104	0.764751	13	11	0.380686	13	11	0.380686	0	0	nan
	rev		17096		16174	13100	0.999999	4758	3993	2.16558e-06	4321	3630	3.49203e-06	436	361	0.255207		896	741	0.200828	708	594	0.0538164	188	147	0.874357	125	103	0.382611	63	44	0.984766		140	115	0.4107	127	105	0.351252	13	10	0.565173	13	10	0.565173	0	0	nan
effector motif	fwd		85		16174	62	0.79848	4758	23	0.140139	4321	21	0.144906	436	2	0.260809		896	3	0.496323	708	2	0.552319	188	1	0.177627	125	1	0.0917899	63	0	0.226471		140	0	0.435439	127	0	0.404561	13	0	0.0515492	13	0	0.0515492	0	0	nan
	rev		108		16174	87	0.177436	4758	21	0.755656	4321	20	0.658935	436	1	0.661358		896	6	0.180606	708	5	0.159577	188	1	0.253201	125	1	0.136284	63	0	0.278525		140	1	0.163078	127	1	0.139797	13	0	0.0650698	13	0	0.0650698	0	0	nan
aTF2	fwd		13768		16174	10747	0.000110897	4758	3018	0.999946	4321	2742	0.99984	436	274	0.895591		896	565	0.957269	708	455	0.79705	188	110	0.978043	125	73	0.949286	63	37	0.852939		140	95	0.274127	127	87	0.230967	13	8	0.524893	13	8	0.524893	0	0	nan
	rev		13692		16174	10639	0.0236373	4758	3051	0.983441	4321	2766	0.985101	436	283	0.573108		896	567	0.910226	708	439	0.971151	188	128	0.199228	125	89	0.0710697	63	39	0.679552		140	88	0.711756	127	82	0.547874	13	6	0.877601	13	6	0.877601	0	0	nan
cTF4	fwd		3616		16174	2710	0.999866	4758	906	0.000131436	4321	836	2.94157e-05	436	70	0.729348		896	166	0.145942	708	129	0.232886	188	37	0.165134	125	27	0.0838469	63	10	0.536801		140	27	0.225678	127	23	0.349023	13	4	0.0584831	13	4	0.0584831	0	0	nan
	rev		4226		16174	3186	0.999431	4758	1040	0.000572001	4321	952	0.000369388	436	87	0.521668		896	179	0.54566	708	154	0.136499	188	25	0.990981	125	16	0.97882	63	9	0.844944		140	32	0.184677	127	28	0.259273	13	4	0.102448	13	4	0.102448	0	0	nan
aTF5	fwd		9385		16174	7134	0.99996	4758	2250	5.51693e-05	4321	2042	0.000164561	436	207	0.122141		896	377	0.95276	708	291	0.977475	188	86	0.372765	125	59	0.2668	63	27	0.574028		140	62	0.518209	127	54	0.668815	13	8	0.0682793	13	8	0.0682793	0	0	nan
	rev		9609		16174	7360	0.985624	4758	2248	0.0174227	4321	2049	0.0124962	436	198	0.56496		896	399	0.792772	708	314	0.791665	188	85	0.547392	125	58	0.420364	63	27	0.639839		140	67	0.291596	127	61	0.284211	13	6	0.381802	13	6	0.381802	0	0	nan
aTF7	fwd		11106		16174	8619	0.11748	4758	2487	0.892856	4321	2249	0.932402	436	237	0.276846		896	457	0.891014	708	367	0.736132	188	90	0.913147	125	63	0.6954	63	27	0.933141		140	69	0.792675	127	63	0.75682	13	6	0.589387	13	6	0.589387	0	0	nan
	rev		9961		16174	7696	0.528096	4758	2263	0.516415	4321	2051	0.571093	436	212	0.31488		896	417	0.73039	708	334	0.575652	188	83	0.809951	125	53	0.859449	63	30	0.447743		140	63	0.702525	127	58	0.63539	13	5	0.646464	13	5	0.646464	0	0	nan
SGE1	fwd		2168		16174	1649	0.920615	4758	516	0.101365	4321	472	0.082449	436	44	0.534352		896	107	0.0522627	708	81	0.153261	188	26	0.0504542	125	20	0.0176799	63	6	0.482281		140	12	0.702562	127	11	0.674998	13	1	0.396224	13	1	0.396224	0	0	nan
	rev		2255		16174	1714	0.933608	4758	540	0.0701976	4321	486	0.125247	436	54	0.121544		896	94	0.584363	708	75	0.532906	188	19	0.559342	125	12	0.596828	63	7	0.367737		140	20	0.0740112	127	19	0.0530654	13	1	0.416289	13	1	0.416289	0	0	nan
		SSPs			CORE			ACC			no14			only14				with MIMP			CORE			ACC			no14			only14				found in XS			CORE			ACC			no14			only14
TF		Ngenes	NwithBS	P value	Ngenes	NwithBS	P value	Ngenes	NwithBS	P value	Ngenes	NwithBS	P value	Ngenes	NwithBS	P value		Ngenes	NwithBS	P value	Ngenes	NwithBS	P value	Ngenes	NwithBS	P value	Ngenes	NwithBS	P value	Ngenes	NwithBS	P value		Ngenes	NwithBS	P value	Ngenes	NwithBS	P value	Ngenes	NwithBS	P value	Ngenes	NwithBS	P value	Ngenes	NwithBS	P value
aTF1	fwd	876	731	0.808913	671	550	0.964013	204	181	0.0350537	181	162	0.0208434	23	19	0.51499		73	59	0.769674	4	4	0	69	55	0.82946	28	25	0.170259	41	30	0.9572		55	41	0.963019	36	29	0.682583	19	12	0.98097	3	3	0	16	9	0.99341
	rev	876	719	0.367947	671	551	0.370855	204	168	0.374975	181	152	0.186487	23	16	0.888051		73	56	0.830226	4	4	0	69	52	0.883956	28	26	0.0252281	41	26	0.995635		55	42	0.805084	36	33	0.027983	19	9	0.999236	3	2	0.545191	16	7	0.999248
effector motif	fwd	876	8	0.00909199	671	4	0.137337	204	4	0.00146205	181	3	0.00636033	23	1	0.00390255		73	0	0.25742	4	0	0.0161494	69	0	0.24519	28	0	0.107772	41	0	0.153826		55	1	0.0210649	36	1	0.0093916	19	0	0.0744467	3	0	0.0121364	16	0	0.063067
	rev	876	4	0.474195	671	4	0.265612	204	0	0.653785	181	0	0.6096	23	0	0.112253		73	0	0.315021	4	0	0.0204854	69	0	0.300647	28	0	0.134952	41	0	0.191314		55	0	0.247946	36	0	0.17008	19	0	0.0936697	3	0	0.0154034	16	0	0.0794798
aTF2	fwd	876	554	0.943284	671	423	0.930625	204	131	0.658588	181	114	0.765666	23	17	0.148195		73	44	0.809141	4	2	0.57702	69	42	0.770889	28	20	0.205827	41	22	0.927691		55	31	0.907256	36	21	0.780903	19	10	0.833943	3	3	0	16	7	0.941577
	rev	876	546	0.972884	671	427	0.829115	204	119	0.979624	181	105	0.977655	23	14	0.603038		73	44	0.790573	4	2	0.570568	69	42	0.750913	28	20	0.194604	41	22	0.920508		55	33	0.761883	36	24	0.376466	19	9	0.918905	3	2	0.280057	16	7	0.937749
cTF4	fwd	876	135	0.927743	671	110	0.711445	204	25	0.969127	181	23	0.941673	23	2	0.785578		73	12	0.50051	4	2	0.0179512	69	10	0.664615	28	7	0.0963623	41	3	0.940466		55	3	0.990754	36	2	0.961164	19	1	0.86493	3	1	0.0792389	16	0	0.951991
	rev	876	162	0.892983	671	122	0.899174	204	40	0.541803	181	35	0.570555	23	5	0.313752		73	10	0.895856	4	1	0.183773	69	9	0.91322	28	3	0.845909	41	6	0.749056		55	11	0.434471	36	8	0.29424	19	3	0.553412	3	1	0.105855	16	2	0.65537
aTF5	fwd	876	382	0.76364	671	287	0.85518	204	95	0.284598	181	85	0.257534	23	10	0.466238		73	32	0.520725	4	2	0.239411	69	30	0.541178	28	14	0.229413	41	16	0.72199		55	21	0.804491	36	14	0.707682	19	7	0.678303	3	0	0.832246	16	7	0.432134
	rev	876	401	0.51984	671	303	0.641104	204	98	0.247375	181	86	0.305284	23	12	0.208192		73	34	0.407676	4	1	0.623909	69	33	0.329244	28	19	0.00563525	41	14	0.913567		55	19	0.941548	36	12	0.912357	19	7	0.711414	3	1	0.438885	16	6	0.661699
aTF7	fwd	876	437	0.970855	671	352	0.611717	204	85	0.999332	181	73	0.99963	23	12	0.452998		73	33	0.890807	4	2	0.359891	69	31	0.891811	28	12	0.814425	41	19	0.760657		55	22	0.964812	36	17	0.704747	19	5	0.98317	3	1	0.545997	16	4	0.978125
	rev	876	388	0.975541	671	308	0.803796	204	80	0.990565	181	69	0.993818	23	11	0.407846		73	26	0.974267	4	2	0.277354	69	24	0.978725	28	12	0.621618	41	12	0.986926		55	22	0.84004	36	17	0.450621	19	5	0.950247	3	1	0.464008	16	4	0.942757
SGE1	fwd	876	117	0.00169087	671	85	0.0221048	204	32	0.00651893	181	29	0.00650668	23	3	0.210129		73	12	0.0358476	4	2	0.00409729	69	10	0.0971689	28	7	0.00610013	41	3	0.626066		55	7	0.205741	36	6	0.073057	19	1	0.600042	3	0	0.279721	16	1	0.504898
	rev	876	124	0.000614649	671	92	0.00656934	204	32	0.0114518	181	28	0.0191035	23	4	0.0940954		73	11	0.0898459	4	0	0.366246	69	11	0.0637688	28	2	0.593745	41	9	0.0101398		55	4	0.720403	36	3	0.552844	19	1	0.622549	3	0	0.289696	16	1	0.526979
		aTF1 UP			CORE			ACC			no14			only14				cTF1 UP			CORE			ACC			no14			only14				SGE1 UP			CORE			ACC			no14			only14
TF		Ngenes	NwithBS	P value	Ngenes	NwithBS	P value	Ngenes	NwithBS	P value	Ngenes	NwithBS	P value	Ngenes	NwithBS	P value		Ngenes	NwithBS	P value	Ngenes	NwithBS	P value	Ngenes	NwithBS	P value	Ngenes	NwithBS	P value	Ngenes	NwithBS	P value		Ngenes	NwithBS	P value	Ngenes	NwithBS	P value	Ngenes	NwithBS	P value	Ngenes	NwithBS	P value	Ngenes	NwithBS	P value
aTF1	fwd	103	84	0.764691	53	48	0.0717823	50	36	0.983262	14	12	0.33926	36	24	0.993951		65	50	0.931862	25	23	0.0836627	40	27	0.994455	10	9	0.186541	30	18	0.998976		117	93	0.914264	82	70	0.371742	34	23	0.989235	5	4	0.431951	29	19	0.990892
	rev	103	73	0.995131	53	45	0.221153	50	28	0.999975	14	7	0.992962	36	21	0.999044		65	45	0.989688	25	23	0.042024	40	22	0.999907	10	6	0.907079	30	16	0.999651		117	85	0.989796	82	68	0.341956	34	17	0.999973	5	2	0.954283	29	15	0.999776
effector motif	fwd	103	1	0.0658157	53	0	0.194248	50	1	0.0176048	14	1	0.00143737	36	0	0.136398		65	1	0.0287473	25	0	0.0967977	40	1	0.0115065	10	1	0.000718336	30	0	0.115015		117	0	0.379679	82	0	0.284225	34	0	0.129328	5	0	0.0201463	29	0	0.111401
	rev	103	1	0.0991754	53	1	0.0306531	50	0	0.228186	14	0	0.0698978	36	0	0.17008		65	0	0.285975	25	0	0.121403	40	0	0.18711	10	0	0.0504364	30	0	0.14387		117	1	0.122445	82	1	0.0671423	34	0	0.161433	5	0	0.0255414	29	0	0.139422
aTF2	fwd	103	65	0.684251	53	34	0.548525	50	31	0.66599	14	8	0.664186	36	23	0.533215		65	46	0.164073	25	20	0.0381307	40	26	0.482649	10	7	0.278981	30	19	0.544356		117	81	0.188898	82	56	0.278675	34	25	0.127177	5	5	0	29	20	0.29438
	rev	103	59	0.947796	53	32	0.738216	50	27	0.937668	14	6	0.929591	36	21	0.766826		65	41	0.610489	25	18	0.184849	40	23	0.813891	10	6	0.525445	30	17	0.794946		117	78	0.355203	82	57	0.185901	34	21	0.612442	5	4	0.119864	29	17	0.721865
cTF4	fwd	103	15	0.719574	53	7	0.717873	50	8	0.504346	14	4	0.0784465	36	4	0.76956		65	11	0.450741	25	4	0.438995	40	7	0.38632	10	3	0.07792	30	4	0.610413		117	16	0.817887	82	11	0.778907	34	5	0.547847	5	3	0.0038363	29	2	0.899046
	rev	103	16	0.855897	53	11	0.380482	50	5	0.955286	14	0	0.957536	36	5	0.762724		65	7	0.965842	25	3	0.773333	40	4	0.928323	10	1	0.630079	30	3	0.882519		117	21	0.682056	82	16	0.495556	34	5	0.710142	5	2	0.0593986	29	3	0.865279
aTF5	fwd	103	48	0.322462	53	24	0.418189	50	24	0.27632	14	7	0.254764	36	17	0.323358		65	30	0.366706	25	10	0.609851	40	20	0.207139	10	5	0.258255	30	15	0.225575		117	51	0.570507	82	35	0.610133	34	16	0.331367	5	3	0.129657	29	13	0.42445
	rev	103	54	0.0768328	53	28	0.125354	50	26	0.157148	14	8	0.133321	36	18	0.254265		65	32	0.253644	25	12	0.339673	40	20	0.248542	10	6	0.112966	30	14	0.393666		117	53	0.515505	82	38	0.424237	34	15	0.51342	5	2	0.423772	29	13	0.470675
aTF7	fwd	103	50	0.795105	53	24	0.841249	50	26	0.505129	14	10	0.0472138	36	16	0.808155		65	32	0.690827	25	10	0.866403	40	22	0.344621	10	8	0.017423	30	14	0.699134		117	54	0.920658	82	40	0.748543	34	14	0.888481	5	2	0.557427	29	12	0.859041
	rev	103	42	0.901927	53	25	0.469248	50	17	0.963888	14	6	0.532976	36	11	0.971344		65	28	0.727399	25	15	0.0743412	40	13	0.96153	10	5	0.319415	30	8	0.984101		117	56	0.439755	82	46	0.0490027	34	10	0.975896	5	1	0.781075	29	9	0.94668
SGE1	fwd	103	17	0.0184469	53	9	0.0434152	50	8	0.0691004	14	4	0.0106751	36	4	0.315275		65	8	0.227674	25	3	0.256488	40	5	0.229654	10	2	0.0764761	30	3	0.378079		117	17	0.056672	82	13	0.0414804	34	4	0.273389	5	1	0.0867476	29	3	0.353558
	rev	103	19	0.00644717	53	10	0.0238473	50	9	0.0383348	14	4	0.0125723	36	5	0.186031		65	11	0.0432392	25	5	0.0457096	40	6	0.133378	10	2	0.084123	30	4	0.216814		117	20	0.0130997	82	16	0.00589226	34	4	0.301682	5	0	0.43455	29	4	0.196857
		aTF1 DOWN			CORE			ACC			no14			only14				cTF1 DOWN			CORE			ACC			no14			only14				SGE1 DOWN			CORE			ACC			no14			only14
TF		Ngenes	NwithBS	P value	Ngenes	NwithBS	P value	Ngenes	NwithBS	P value	Ngenes	NwithBS	P value	Ngenes	NwithBS	P value		Ngenes	NwithBS	P value	Ngenes	NwithBS	P value	Ngenes	NwithBS	P value	Ngenes	NwithBS	P value	Ngenes	NwithBS	P value		Ngenes	NwithBS	P value	Ngenes	NwithBS	P value	Ngenes	NwithBS	P value	Ngenes	NwithBS	P value	Ngenes	NwithBS	P value
aTF1	fwd	273	230	0.52844	51	38	0.957024	222	192	0.18578	212	185	0.113738	10	7	0.80832		347	306	0.0216726	57	51	0.107208	290	255	0.0421333	283	249	0.0414193	7	6	0.308732		278	238	0.285869	43	35	0.65647	235	203	0.192291	226	194	0.26727	9	9	0
	rev	273	226	0.295928	51	40	0.674655	222	186	0.185781	212	177	0.223119	10	9	0.132332		347	294	0.0587777	57	49	0.156534	290	245	0.0923952	283	238	0.127958	7	7	0		278	230	0.302285	43	32	0.850202	235	198	0.133327	226	189	0.201131	9	9	0
effector motif	fwd	273	1	0.304541	51	0	0.187646	222	1	0.227864	212	1	0.212941	10	0	0.0398914		347	1	0.412871	57	0	0.207293	290	1	0.329941	283	1	0.319507	7	0	0.028092		278	1	0.312032	43	0	0.1607	235	1	0.24737	226	1	0.233855	9	0	0.0359741
	rev	273	0	0.758728	51	0	0.232179	222	0	0.684876	212	0	0.667961	10	0	0.0504364		347	0	0.836425	57	0	0.255709	290	0	0.779309	283	0	0.771054	7	0	0.0355761		278	0	0.764971	43	0	0.199656	235	0	0.705594	226	0	0.6914	9	0	0.0455083
aTF2	fwd	273	167	0.939009	51	31	0.731064	222	136	0.912045	212	128	0.943724	10	8	0.0941379		347	215	0.927002	57	37	0.505961	290	178	0.936305	283	174	0.928892	7	4	0.55046		278	177	0.755011	43	26	0.721273	235	151	0.668382	226	146	0.623527	9	5	0.628656
	rev	273	182	0.311206	51	25	0.988483	222	157	0.03967	212	149	0.0572036	10	8	0.0902795		347	223	0.657929	57	27	0.996194	290	196	0.200829	283	191	0.213161	7	5	0.24112		278	176	0.754065	43	18	0.998687	235	158	0.257697	226	151	0.306557	9	7	0.126401
cTF4	fwd	273	45	0.600001	51	7	0.675155	222	38	0.482395	212	37	0.429552	10	1	0.536654		347	60	0.463135	57	14	0.0567908	290	46	0.709886	283	46	0.642564	7	0	0.735019		278	52	0.235377	43	11	0.0562397	235	41	0.431265	226	41	0.326911	9	0	0.818707
	rev	273	63	0.103432	51	8	0.727772	222	55	0.0390872	212	53	0.0356884	10	2	0.328053		347	90	0.00367992	57	13	0.249633	290	77	0.00339964	283	76	0.00259703	7	1	0.428631		278	71	0.0120646	43	9	0.365352	235	62	0.00843332	226	60	0.00809135	9	2	0.266917
aTF5	fwd	273	121	0.544562	51	15	0.982436	222	106	0.173114	212	102	0.151369	10	4	0.491602		347	151	0.672411	57	20	0.912386	290	131	0.431029	283	127	0.471159	7	4	0.150894		278	131	0.20344	43	19	0.471513	235	112	0.174064	226	108	0.168201	9	4	0.374929
	rev	273	133	0.159619	51	25	0.278348	222	108	0.186949	212	104	0.160751	10	4	0.519409		347	164	0.286928	57	29	0.187775	290	135	0.39004	283	130	0.472777	7	5	0.0397588		278	131	0.319966	43	20	0.407082	235	111	0.317545	226	106	0.356594	9	5	0.180323
aTF7	fwd	273	133	0.91753	51	27	0.452664	222	106	0.936854	212	103	0.893549	10	3	0.873935		347	160	0.994813	57	27	0.767803	290	133	0.992136	283	131	0.987423	7	2	0.820704		278	135	0.927193	43	26	0.129873	235	109	0.977152	226	105	0.973396	9	4	0.575191
	rev	273	126	0.662505	51	25	0.36495	222	101	0.713088	212	98	0.630038	10	3	0.785959		347	155	0.852686	57	23	0.832502	290	132	0.743736	283	129	0.733366	7	3	0.447587		278	134	0.395968	43	21	0.375526	235	113	0.414219	226	108	0.450225	9	5	0.208917
SGE1	fwd	273	29	0.394528	51	3	0.788322	222	26	0.215656	212	25	0.208352	10	1	0.27786		347	38	0.318772	57	5	0.547263	290	33	0.246842	283	32	0.26101	7	1	0.158665		278	27	0.592312	43	3	0.663919	235	24	0.475629	226	22	0.568595	9	2	0.057867
	rev	273	26	0.710912	51	6	0.308307	222	20	0.767954	212	20	0.691689	10	0	0.680312		347	34	0.687235	57	8	0.155719	290	26	0.816415	283	26	0.776716	7	0	0.549874		278	27	0.676798	43	5	0.316015	235	22	0.718846	226	22	0.646526	9	0	0.641685
NUMBER OF GENES WITH ≥2 DBS DOWNSTREAM THE ATG
			ALL		CORE			ACC			no14			only14				in planta UP			CORE			ACC			no14			only14				in planta DOWN			CORE			ACC			no14			only14
TF			NwithBS		Ngenes	NwithBS	P value	Ngenes	NwithBS	P value	Ngenes	NwithBS	P value	Ngenes	NwithBS	P value		Ngenes	NwithBS	P value	Ngenes	NwithBS	P value	Ngenes	NwithBS	P value	Ngenes	NwithBS	P value	Ngenes	NwithBS	P value		Ngenes	NwithBS	P value	Ngenes	NwithBS	P value	Ngenes	NwithBS	P value	Ngenes	NwithBS	P value	Ngenes	NwithBS	P value
aTF1	fwd		11921		16174	8999	1	4758	2920	1.08215e-12	4321	2657	5.70736e-12	436	262	0.0832068		896	536	0.0356617	708	418	0.12026	188	118	0.0449862	125	81	0.030124	63	37	0.342569		140	65	0.992419	127	62	0.961097	13	3	0.985815	13	3	0.985815	0	0	nan
	rev		10999		16174	8271	1	4758	2726	4.03602e-14	4321	2471	3.28738e-12	436	253	0.00901331		896	479	0.279	708	377	0.340304	188	102	0.294516	125	73	0.0801671	63	29	0.819347		140	78	0.201995	127	72	0.152669	13	6	0.574672	13	6	0.574672	0	0	nan
effector motif	fwd		1		16174	1	0	4758	0	0.227362	4321	0	0.20648	436	0	0.0208343		896	0	0.0428155	708	0	0.0338319	188	0	0.00898361	125	0	0.00597314	63	0	0.00301046		140	0	0.00668992	127	0	0.00606872	13	0	0.000621207	13	0	0.000621207	0	0	nan
	rev		0		16174	0	nan	4758	0	nan	4321	0	nan	436	0	nan		896	0	nan	708	0	nan	188	0	nan	125	0	nan	63	0	nan		140	0	nan	127	0	nan	13	0	nan	13	0	nan	0	0	nan
aTF2	fwd		6653		16174	5263	7.50585e-06	4758	1389	0.999994	4321	1264	0.999972	436	124	0.929774		896	270	0.853796	708	219	0.67535	188	51	0.904576	125	38	0.590035	63	13	0.965129		140	50	0.137978	127	45	0.1635	13	5	0.204392	13	5	0.204392	0	0	nan
	rev		6353		16174	4976	0.00844133	4758	1377	0.991959	4321	1255	0.981902	436	122	0.850481		896	247	0.966443	708	197	0.927256	188	50	0.852796	125	35	0.6799	63	15	0.840148		140	33	0.953949	127	30	0.942953	13	3	0.590537	13	3	0.590537	0	0	nan
cTF4	fwd		387		16174	281	0.983022	4758	106	0.0129944	4321	99	0.00757535	436	7	0.558696		896	11	0.905884	708	10	0.763106	188	1	0.865284	125	0	0.903697	63	1	0.32534		140	4	0.118491	127	3	0.208913	13	1	0.0232538	13	1	0.0232538	0	0	nan
	rev		503		16174	372	0.958498	4758	131	0.0340178	4321	119	0.0423119	436	12	0.252323		896	25	0.186281	708	20	0.189573	188	5	0.298863	125	3	0.353762	63	2	0.193031		140	3	0.435207	127	2	0.592	13	1	0.0377472	13	1	0.0377472	0	0	nan
aTF5	fwd		2678		16174	1976	0.999997	4758	702	2.56223e-06	4321	638	8.12969e-06	436	63	0.132878		896	78	0.999945	708	63	0.999393	188	15	0.975003	125	9	0.966448	63	6	0.711564		140	18	0.429079	127	15	0.566878	13	3	0.073985	13	3	0.073985	0	0	nan
	rev		2912		16174	2171	0.999905	4758	740	0.000108218	4321	673	0.000211165	436	66	0.205873		896	107	0.956998	708	84	0.941506	188	23	0.707345	125	13	0.844064	63	10	0.255216		140	16	0.763192	127	14	0.789773	13	2	0.267204	13	2	0.267204	0	0	nan
aTF7	fwd		4003		16174	3140	0.0247202	4758	863	0.97513	4321	774	0.988417	436	88	0.26275		896	172	0.458421	708	133	0.570828	188	39	0.251524	125	27	0.204239	63	12	0.430052		140	21	0.874164	127	20	0.803011	13	1	0.742183	13	1	0.742183	0	0	nan
	rev		3129		16174	2419	0.479635	4758	710	0.515705	4321	647	0.471493	436	63	0.58509		896	146	0.115902	708	117	0.107103	188	29	0.379367	125	15	0.785873	63	14	0.0421051		140	24	0.195882	127	20	0.34398	13	4	0.0336936	13	4	0.0336936	0	0	nan
SGE1	fwd		156		16174	112	0.936594	4758	44	0.0443808	4321	39	0.076499	436	5	0.108264		896	8	0.225884	708	4	0.61124	188	4	0.0134745	125	3	0.0143573	63	1	0.0803144		140	0	0.650428	127	0	0.614475	13	0	0.0927156	13	0	0.0927156	0	0	nan
	rev		163		16174	117	0.941658	4758	46	0.0409381	4321	43	0.0307746	436	3	0.442		896	9	0.162055	708	7	0.188376	188	2	0.181119	125	1	0.25446	63	1	0.0865621		140	0	0.666593	127	0	0.630678	13	0	0.0966836	13	0	0.0966836	0	0	nan
		SSPs			CORE			ACC			no14			only14				with MIMP			CORE			ACC			no14			only14				found in XS			CORE			ACC			no14			only14
TF		Ngenes	NwithBS	P value	Ngenes	NwithBS	P value	Ngenes	NwithBS	P value	Ngenes	NwithBS	P value	Ngenes	NwithBS	P value		Ngenes	NwithBS	P value	Ngenes	NwithBS	P value	Ngenes	NwithBS	P value	Ngenes	NwithBS	P value	Ngenes	NwithBS	P value		Ngenes	NwithBS	P value	Ngenes	NwithBS	P value	Ngenes	NwithBS	P value	Ngenes	NwithBS	P value	Ngenes	NwithBS	P value
aTF1	fwd	876	478	0.923421	671	341	0.999349	204	137	0.00109399	181	122	0.0015296	23	15	0.156104		73	47	0.0795844	4	4	0	69	43	0.153432	28	20	0.0384926	41	23	0.484783		55	35	0.12727	36	25	0.0441108	19	10	0.563524	3	2	0.184829	16	8	0.625363
	rev	876	479	0.0934731	671	363	0.197437	204	116	0.0953098	181	106	0.0442412	23	10	0.746742		73	38	0.488448	4	2	0.351815	69	36	0.478279	28	22	0.00112629	41	14	0.986585		55	30	0.334257	36	26	0.00489895	19	4	0.994823	3	0	0.893243	16	4	0.975884
effector motif	fwd	876	0	0.0418598	671	0	0.0320638	204	0	0.00974817	181	0	0.00864911	23	0	0.00109906		73	0	0.00348832	4	0	0.000191141	69	0	0.00329718	28	0	0.00133798	41	0	0.00195919		55	0	0.00262818	36	0	0.00172027	19	0	0.000907918	3	0	0.000143355	16	0	0.000764563
	rev	876	0	nan	671	0	nan	204	0	nan	181	0	nan	23	0	nan		73	0	nan	4	0	nan	69	0	nan	28	0	nan	41	0	nan		55	0	nan	36	0	nan	19	0	nan	3	0	nan	16	0	nan
aTF2	fwd	876	254	0.963109	671	204	0.77068	204	50	0.986375	181	45	0.975059	23	5	0.788459		73	22	0.564803	4	1	0.380009	69	21	0.53873	28	11	0.145986	41	10	0.800872		55	14	0.805354	36	10	0.624802	19	4	0.771625	3	1	0.238935	16	3	0.799859
	rev	876	264	0.54113	671	212	0.225696	204	52	0.927152	181	47	0.887754	23	5	0.743467		73	23	0.361027	4	1	0.354615	69	22	0.336819	28	13	0.0229537	41	9	0.841941		55	16	0.515334	36	11	0.409194	19	5	0.539849	3	2	0.0279687	16	3	0.763855
cTF4	fwd	876	14	0.656957	671	12	0.471829	204	2	0.730757	181	1	0.850812	23	1	0.0668669		73	1	0.392123	4	0	0.0719497	69	1	0.365719	28	1	0.0941348	41	0	0.535152		55	1	0.270582	36	0	0.489591	19	1	0.0474142	3	1	0.0010108	16	0	0.258265
	rev	876	18	0.710071	671	14	0.649847	204	4	0.54513	181	3	0.635799	23	1	0.104775		73	3	0.0988086	4	0	0.092739	69	3	0.0843767	28	2	0.0289694	41	1	0.258799		55	2	0.145814	36	1	0.214174	19	1	0.0753387	3	0	0.0703918	16	1	0.0554015
aTF5	fwd	876	115	0.358864	671	89	0.330757	204	26	0.456784	181	23	0.459139	23	3	0.338781		73	6	0.841272	4	0	0.421757	69	6	0.796247	28	4	0.284292	41	2	0.910249		55	5	0.722154	36	4	0.495907	19	1	0.719238	3	0	0.336888	16	1	0.625735
	rev	876	135	0.0887982	671	95	0.399953	204	40	0.00909867	181	36	0.00973785	23	4	0.207926		73	13	0.130347	4	1	0.0957297	69	12	0.155838	28	7	0.03279	41	5	0.514862		55	7	0.504882	36	6	0.227485	19	1	0.7639	3	0	0.362072	16	1	0.673908
aTF7	fwd	876	144	0.979907	671	118	0.837106	204	26	0.990025	181	23	0.985781	23	3	0.66666		73	8	0.954839	4	0	0.572285	69	8	0.931048	28	2	0.924759	41	6	0.692342		55	5	0.965483	36	4	0.845102	19	1	0.902825	3	0	0.4711	16	1	0.83994
	rev	876	118	0.887455	671	92	0.804635	204	26	0.782629	181	24	0.698136	23	2	0.689954		73	5	0.970891	4	0	0.476839	69	5	0.957005	28	3	0.620225	41	2	0.956296		55	4	0.929196	36	3	0.80757	19	1	0.80008	3	0	0.384849	16	1	0.714428
SGE1	fwd	876	6	0.480285	671	4	0.563366	204	2	0.195308	181	2	0.153122	23	0	0.158178		73	2	0.0172772	4	1	0.000328053	69	1	0.0937764	28	0	0.189126	41	1	0.0374546		55	0	0.33772	36	0	0.23631	19	0	0.132576	3	0	0.0221982	16	0	0.112868
	rev	876	18	5.43291e-05	671	14	0.000249491	204	4	0.0219391	181	3	0.0533414	23	1	0.013703		73	1	0.110878	4	0	0.030796	69	1	0.100947	28	0	0.196748	41	1	0.0405551		55	1	0.068483	36	0	0.245528	19	1	0.00945201	3	0	0.0231865	16	1	0.00673515
		aTF1 UP			CORE			ACC			no14			only14				cTF1 UP			CORE			ACC			no14			only14				SGE1 UP			CORE			ACC			no14			only14
TF		Ngenes	NwithBS	P value	Ngenes	NwithBS	P value	Ngenes	NwithBS	P value	Ngenes	NwithBS	P value	Ngenes	NwithBS	P value		Ngenes	NwithBS	P value	Ngenes	NwithBS	P value	Ngenes	NwithBS	P value	Ngenes	NwithBS	P value	Ngenes	NwithBS	P value		Ngenes	NwithBS	P value	Ngenes	NwithBS	P value	Ngenes	NwithBS	P value	Ngenes	NwithBS	P value	Ngenes	NwithBS	P value
aTF1	fwd	103	62	0.22328	53	35	0.0687279	50	27	0.612796	14	7	0.605264	36	20	0.504125		65	36	0.554797	25	16	0.181232	40	20	0.768358	10	4	0.778656	30	16	0.589067		117	67	0.438377	82	50	0.19905	34	17	0.742584	5	2	0.628921	29	15	0.651462
	rev	103	54	0.47196	53	32	0.0999548	50	22	0.858039	14	6	0.677537	36	16	0.790777		65	31	0.746425	25	14	0.294149	40	17	0.867924	10	6	0.217011	30	11	0.940989		117	56	0.823117	82	43	0.465315	34	13	0.933573	5	2	0.5479	29	11	0.918221
effector motif	fwd	103	0	0.00492187	53	0	0.00253261	50	0	0.00238926	14	0	0.000668992	36	0	0.00172027		65	0	0.00310604	25	0	0.00119463	40	0	0.00191141	10	0	0.000477852	30	0	0.00143355		117	0	0.00559086	82	0	0.00391838	34	0	0.0016247	5	0	0.000238926	29	0	0.00138577
	rev	103	0	nan	53	0	nan	50	0	nan	14	0	nan	36	0	nan		65	0	nan	25	0	nan	40	0	nan	10	0	nan	30	0	nan		117	0	nan	82	0	nan	34	0	nan	5	0	nan	29	0	nan
aTF2	fwd	103	28	0.815415	53	18	0.308331	50	10	0.953616	14	2	0.871314	36	8	0.855051		65	23	0.222704	25	13	0.010469	40	10	0.771428	10	3	0.398682	30	7	0.785157		117	36	0.550403	82	28	0.278655	34	8	0.800748	5	2	0.18755	29	6	0.862383
	rev	103	23	0.955309	53	14	0.677069	50	9	0.964321	14	2	0.846095	36	7	0.896305		65	17	0.72285	25	8	0.337446	40	9	0.817468	10	2	0.626756	30	7	0.732912		117	35	0.496276	82	27	0.262251	34	8	0.747151	5	1	0.479143	29	7	0.693563
cTF4	fwd	103	1	0.570624	53	1	0.256831	50	0	0.60718	14	0	0.230032	36	0	0.489591		65	0	0.703339	25	0	0.37307	40	0	0.526377	10	0	0.170308	30	0	0.429003		117	0	0.888089	82	0	0.784244	34	0	0.470144	5	0	0.0891153	29	0	0.41823
	rev	103	3	0.235574	53	2	0.134673	50	1	0.338977	14	0	0.288742	36	1	0.214174		65	1	0.465335	25	0	0.455883	40	1	0.249844	10	0	0.216001	30	1	0.161866		117	2	0.53633	82	1	0.589834	34	1	0.196521	5	0	0.11455	29	1	0.153386
aTF5	fwd	103	12	0.56579	53	7	0.366291	50	5	0.630626	14	1	0.550928	36	4	0.495907		65	6	0.742142	25	1	0.847934	40	5	0.406071	10	1	0.372571	30	4	0.337173		117	12	0.747822	82	7	0.839649	34	5	0.263731	5	1	0.125713	29	4	0.31058
	rev	103	17	0.181083	53	7	0.461061	50	10	0.0793784	14	3	0.118906	36	7	0.118088		65	8	0.560805	25	1	0.881105	40	7	0.184391	10	1	0.415257	30	6	0.113542		117	21	0.0848299	82	13	0.245331	34	8	0.0387945	5	1	0.145138	29	7	0.0399333
aTF7	fwd	103	19	0.509976	53	9	0.574545	50	10	0.355977	14	3	0.27215	36	7	0.381828		65	14	0.251076	25	4	0.535816	40	10	0.127578	10	3	0.105976	30	7	0.201853		117	18	0.818869	82	15	0.509224	34	3	0.912509	5	0	0.654115	29	3	0.83296
	rev	103	6	0.996514	53	4	0.914193	50	2	0.985585	14	0	0.896494	36	2	0.921461		65	4	0.974413	25	2	0.74433	40	2	0.950764	10	0	0.802085	30	2	0.847149		117	15	0.68994	82	14	0.237751	34	1	0.971756	5	0	0.555077	29	1	0.944465
SGE1	fwd	103	2	0.0418605	53	0	0.327708	50	2	0.00616308	14	1	0.00473755	36	1	0.029477		65	1	0.0847306	25	0	0.170696	40	1	0.0357992	10	0	0.0721083	30	1	0.0209516		117	1	0.217037	82	0	0.459225	34	1	0.026503	5	0	0.0367243	29	1	0.0196497
	rev	103	2	0.046646	53	1	0.0641841	50	1	0.0579173	14	0	0.103724	36	1	0.0319513		65	2	0.0142423	25	1	0.0160846	40	1	0.038771	10	0	0.0752313	30	1	0.0227397		117	0	0.600457	82	0	0.473996	34	0	0.233617	5	0	0.0383465	29	0	0.203013
		aTF1 DOWN			CORE			ACC			no14			only14				cTF1 DOWN			CORE			ACC			no14			only14				SGE1 DOWN			CORE			ACC			no14			only14
TF		Ngenes	NwithBS	P value	Ngenes	NwithBS	P value	Ngenes	NwithBS	P value	Ngenes	NwithBS	P value	Ngenes	NwithBS	P value		Ngenes	NwithBS	P value	Ngenes	NwithBS	P value	Ngenes	NwithBS	P value	Ngenes	NwithBS	P value	Ngenes	NwithBS	P value		Ngenes	NwithBS	P value	Ngenes	NwithBS	P value	Ngenes	NwithBS	P value	Ngenes	NwithBS	P value	Ngenes	NwithBS	P value
aTF1	fwd	273	155	0.501779	51	26	0.76584	222	129	0.340403	212	122	0.405633	10	7	0.123129		347	204	0.227877	57	30	0.702507	290	174	0.133131	283	169	0.158149	7	5	0.122357		278	169	0.0867633	43	22	0.731964	235	147	0.0347837	226	139	0.0724894	9	8	0.00630793
	rev	273	154	0.0893272	51	27	0.423678	222	127	0.0716147	212	121	0.0815958	10	6	0.217011		347	200	0.0245148	57	34	0.113506	290	166	0.0474717	283	161	0.0628719	7	5	0.0810495		278	160	0.040701	43	23	0.392772	235	137	0.0327617	226	129	0.0753385	9	8	0.00305592
effector motif	fwd	273	0	0.0130453	51	0	0.00243704	222	0	0.0106083	212	0	0.0101305	10	0	0.000477852		347	0	0.0165814	57	0	0.00272375	290	0	0.0138577	283	0	0.0135232	7	0	0.000334496		278	0	0.0132843	43	0	0.00205476	235	0	0.0112295	226	0	0.0107994	9	0	0.000430066
	rev	273	0	nan	51	0	nan	222	0	nan	212	0	nan	10	0	nan		347	0	nan	57	0	nan	290	0	nan	283	0	nan	7	0	nan		278	0	nan	43	0	nan	235	0	nan	226	0	nan	9	0	nan
aTF2	fwd	273	77	0.888681	51	16	0.458476	222	61	0.906957	212	59	0.879895	10	2	0.663583		347	101	0.847396	57	18	0.450314	290	83	0.86564	283	83	0.796489	7	0	0.931346		278	80	0.846657	43	11	0.758276	235	69	0.767302	226	69	0.629159	9	0	0.96807
	rev	273	83	0.463783	51	11	0.889921	222	72	0.225649	212	66	0.370703	10	6	0.0113479		347	112	0.19909	57	16	0.584556	290	96	0.138528	283	93	0.161608	7	3	0.130687		278	86	0.388178	43	9	0.883123	235	77	0.18921	226	73	0.23701	9	4	0.103206
cTF4	fwd	273	5	0.392665	51	1	0.243092	222	4	0.392025	212	4	0.355381	10	0	0.170308		347	4	0.771824	57	0	0.65541	290	4	0.624315	283	4	0.602791	7	0	0.122502		278	5	0.409136	43	1	0.188695	235	4	0.439382	226	4	0.406655	9	0	0.154668
	rev	273	13	0.00658141	51	1	0.347758	222	12	0.00289265	212	11	0.00539428	10	1	0.022834		347	18	0.000795277	57	3	0.0480024	290	15	0.0018566	283	14	0.00370489	7	1	0.0111763		278	15	0.00120348	43	2	0.0841249	235	13	0.0017311	226	12	0.00336997	9	1	0.0185593
aTF5	fwd	273	44	0.044082	51	6	0.483335	222	38	0.0242685	212	37	0.0193594	10	1	0.372571		347	53	0.0730177	57	7	0.447936	290	46	0.0516428	283	46	0.0361166	7	0	0.616592		278	47	0.0184409	43	7	0.177429	235	40	0.0236831	226	40	0.0129022	9	0	0.708473
	rev	273	50	0.0164184	51	4	0.855763	222	46	0.00193285	212	44	0.00225441	10	2	0.152406		347	59	0.0426634	57	4	0.913322	290	55	0.00636667	283	53	0.00923457	7	2	0.0609849		278	54	0.00407605	43	5	0.563783	235	49	0.00126772	226	47	0.00162639	9	2	0.118426
aTF7	fwd	273	40	0.968283	51	4	0.977457	222	36	0.847235	212	36	0.758759	10	0	0.880398		347	56	0.914986	57	7	0.877482	290	49	0.814644	283	49	0.757188	7	0	0.773812		278	46	0.847596	43	8	0.441861	235	38	0.859796	226	38	0.787649	9	0	0.852093
	rev	273	34	0.860726	51	8	0.350552	222	26	0.900048	212	26	0.843102	10	0	0.802085		347	47	0.744004	57	8	0.48584	290	39	0.735298	283	39	0.676244	7	0	0.67821		278	38	0.693182	43	6	0.46777	235	32	0.68038	226	32	0.587751	9	0	0.767273
SGE1	fwd	273	3	0.147417	51	0	0.317547	222	3	0.0847914	212	3	0.0744261	10	0	0.0721083		347	4	0.118286	57	0	0.347583	290	4	0.0663653	283	4	0.0610901	7	0	0.051036		278	2	0.343084	43	0	0.275351	235	2	0.255872	226	2	0.237968	9	0	0.0651364
	rev	273	5	0.0202869	51	0	0.329192	222	5	0.00797322	212	5	0.00641904	10	0	0.0752313		347	5	0.0546918	57	0	0.360014	290	5	0.0263032	283	5	0.0236983	7	0	0.0532727		278	4	0.0667576	43	0	0.285789	235	4	0.0371002	226	4	0.0321773	9	0	0.0679686
NUMBER OF GENES WITH ≥3 DBS DOWNSTREAM THE ATG
					CORE			ACC			no14			only14				in planta UP			CORE			ACC			no14			only14				in planta DOWN			CORE			ACC			no14			only14
TF			NwithBS		Ngenes	NwithBS	P value	Ngenes	NwithBS	P value	Ngenes	NwithBS	P value	Ngenes	NwithBS	P value		Ngenes	NwithBS	P value	Ngenes	NwithBS	P value	Ngenes	NwithBS	P value	Ngenes	NwithBS	P value	Ngenes	NwithBS	P value		Ngenes	NwithBS	P value	Ngenes	NwithBS	P value	Ngenes	NwithBS	P value	Ngenes	NwithBS	P value	Ngenes	NwithBS	P value
aTF1	fwd		6664		16174	4999	1	4758	1664	7.26075e-08	4321	1514	2.23461e-07	436	150	0.113383		896	297	0.185824	708	236	0.182138	188	61	0.395324	125	47	0.0707936	63	14	0.937244		140	35	0.953036	127	34	0.872662	13	1	0.951609	13	1	0.951609	0	0	nan
	rev		5678		16174	4191	1	4758	1486	3.46439e-13	4321	1340	8.15334e-11	436	144	0.00253991		896	269	0.0221459	708	209	0.0682029	188	60	0.0608105	125	45	0.0112683	63	15	0.667945		140	42	0.193584	127	41	0.0812513	13	1	0.904702	13	1	0.904702	0	0	nan
effector motif	fwd		0		16174	0	nan	4758	0	nan	4321	0	nan	436	0	nan		896	0	nan	708	0	nan	188	0	nan	125	0	nan	63	0	nan		140	0	nan	127	0	nan	13	0	nan	13	0	nan	0	0	nan
	rev		0		16174	0	nan	4758	0	nan	4321	0	nan	436	0	nan		896	0	nan	708	0	nan	188	0	nan	125	0	nan	63	0	nan		140	0	nan	127	0	nan	13	0	nan	13	0	nan	0	0	nan
aTF2	fwd		2556		16174	2029	0.00301985	4758	527	0.996781	4321	477	0.995918	436	50	0.652381		896	104	0.693526	708	88	0.401514	188	16	0.930866	125	10	0.909332	63	6	0.662872		140	23	0.0535647	127	21	0.0568043	13	2	0.205844	13	2	0.205844	0	0	nan
	rev		2432		16174	1927	0.00650975	4758	505	0.993059	4321	463	0.980941	436	42	0.893387		896	87	0.964131	708	73	0.852947	188	14	0.959428	125	10	0.872912	63	4	0.870588		140	15	0.567923	127	15	0.405431	13	0	0.799413	13	0	0.799413	0	0	nan
cTF4	fwd		34		16174	25	0.637435	4758	9	0.22897	4321	8	0.257143	436	1	0.157535		896	2	0.176978	708	2	0.10665	188	0	0.264398	125	0	0.184421	63	0	0.0975042		140	1	0.0216756	127	1	0.0180589	13	0	0.0209223	13	0	0.0209223	0	0	nan
	rev		44		16174	36	0.1862	4758	8	0.697412	4321	6	0.832065	436	2	0.0635137		896	0	0.854478	708	0	0.780401	188	0	0.327986	125	0	0.231933	63	0	0.124357		140	0	0.255953	127	0	0.235179	13	0	0.0269986	13	0	0.0269986	0	0	nan
aTF5	fwd		563		16174	425	0.837047	4758	138	0.142593	4321	125	0.164259	436	13	0.287052		896	20	0.772803	708	15	0.796297	188	5	0.394327	125	4	0.246945	63	1	0.508434		140	6	0.0842949	127	5	0.128183	13	1	0.0463204	13	1	0.0463204	0	0	nan
	rev		698		16174	525	0.899512	4758	173	0.0879698	4321	153	0.185747	436	20	0.0600139		896	24	0.847711	708	20	0.740772	188	4	0.755456	125	2	0.791454	63	2	0.351192		140	5	0.325062	127	4	0.418046	13	1	0.0679519	13	1	0.0679519	0	0	nan
aTF7	fwd		1172		16174	905	0.511242	4758	267	0.468207	4321	243	0.452952	436	23	0.56517		896	45	0.753186	708	34	0.802539	188	11	0.362722	125	9	0.163007	63	2	0.692804		140	4	0.898389	127	4	0.845559	13	0	0.527377	13	0	0.527377	0	0	nan
	rev		779		16174	622	0.0361289	4758	157	0.957638	4321	147	0.886483	436	10	0.93573		896	38	0.175532	708	30	0.198672	188	8	0.267541	125	5	0.322041	63	3	0.207064		140	7	0.151807	127	6	0.19525	13	1	0.0823	13	1	0.0823	0	0	nan
SGE1	fwd		14		16174	7	0.976848	4758	7	0.00558827	4321	7	0.00295833	436	0	0.25536		896	3	0.00236785	708	1	0.0795136	188	2	0.000241455	125	2	7.21722e-05	63	0	0.0413442		140	0	0.0897199	127	0	0.081715	13	0	0.00866455	13	0	0.00866455	0	0	nan
	rev		7		16174	3	0.948677	4758	4	0.00838452	4321	4	0.00540127	436	0	0.137053		896	2	0.0024052	708	2	0.00121876	188	0	0.0612241	125	0	0.041076	63	0	0.0208869		140	0	0.0459065	127	0	0.0417212	13	0	0.00434098	13	0	0.00434098	0	0	nan
		SSPs			CORE			ACC			no14			only14				with MIMP			CORE			ACC			no14			only14				found in XS			CORE			ACC			no14			only14
TF		Ngenes	NwithBS	P value	Ngenes	NwithBS	P value	Ngenes	NwithBS	P value	Ngenes	NwithBS	P value	Ngenes	NwithBS	P value		Ngenes	NwithBS	P value	Ngenes	NwithBS	P value	Ngenes	NwithBS	P value	Ngenes	NwithBS	P value	Ngenes	NwithBS	P value		Ngenes	NwithBS	P value	Ngenes	NwithBS	P value	Ngenes	NwithBS	P value	Ngenes	NwithBS	P value	Ngenes	NwithBS	P value
aTF1	fwd	876	274	0.627896	671	194	0.947718	204	80	0.0103818	181	72	0.00953553	23	8	0.292845		73	22	0.568607	4	2	0.0982956	69	20	0.64327	28	14	0.0139125	41	6	0.98968		55	25	0.0119632	36	19	0.00273269	19	6	0.401519	3	2	0.0322813	16	4	0.613033
	rev	876	263	0.0233481	671	194	0.136374	204	69	0.0139763	181	62	0.0137459	23	7	0.269818		73	22	0.2358	4	0	0.718103	69	22	0.152805	28	13	0.00828362	41	9	0.70943		55	18	0.139311	36	17	0.00288911	19	1	0.980303	3	0	0.613117	16	1	0.956101
effector motif	fwd	876	0	nan	671	0	nan	204	0	nan	181	0	nan	23	0	nan		73	0	nan	4	0	nan	69	0	nan	28	0	nan	41	0	nan		55	0	nan	36	0	nan	19	0	nan	3	0	nan	16	0	nan
	rev	876	0	nan	671	0	nan	204	0	nan	181	0	nan	23	0	nan		73	0	nan	4	0	nan	69	0	nan	28	0	nan	41	0	nan		55	0	nan	36	0	nan	19	0	nan	3	0	nan	16	0	nan
aTF2	fwd	876	94	0.9077	671	75	0.778721	204	19	0.880099	181	18	0.79201	23	1	0.790245		73	5	0.895084	4	1	0.0755815	69	4	0.935253	28	1	0.872604	41	3	0.754528		55	5	0.677608	36	3	0.65617	19	2	0.414823	3	1	0.041098	16	1	0.598772
	rev	876	95	0.749212	671	74	0.660514	204	21	0.678347	181	20	0.537985	23	1	0.765368		73	6	0.758939	4	1	0.0690075	69	5	0.827652	28	1	0.852901	41	4	0.526109		55	5	0.628196	36	4	0.409052	19	1	0.66557	3	1	0.0373664	16	0	0.86157
cTF4	fwd	876	2	0.16893	671	2	0.0944543	204	0	0.283465	181	0	0.255902	23	0	0.0367267		73	0	0.112107	4	0	0.00648342	69	0	0.106294	28	0	0.0445357	41	0	0.0645528		55	0	0.0856543	36	0	0.0569025	19	0	0.0304349	3	0	0.0048664	16	0	0.0256899
	rev	876	1	0.555002	671	1	0.41433	204	0	0.350446	181	0	0.317922	23	0	0.0472807		73	0	0.142653	4	0	0.0083843	69	0	0.13538	28	0	0.0572663	41	0	0.0827524		55	0	0.109446	36	0	0.0730307	19	0	0.0392179	3	0	0.00629469	16	0	0.0331271
aTF5	fwd	876	29	0.105552	671	21	0.198274	204	8	0.100706	181	7	0.116288	23	1	0.126267		73	0	0.863892	4	0	0.103354	69	0	0.848147	28	0	0.534249	41	0	0.673465		55	2	0.184085	36	2	0.0719101	19	0	0.404519	3	0	0.0785609	16	0	0.353708
	rev	876	26	0.692257	671	19	0.729063	204	7	0.371459	181	6	0.399741	23	1	0.177932		73	3	0.226306	4	1	0.00637377	69	2	0.405804	28	1	0.23947	41	1	0.39918		55	2	0.277766	36	2	0.117526	19	0	0.475242	3	0	0.0967662	16	0	0.418977
aTF7	fwd	876	39	0.927806	671	31	0.850875	204	8	0.812603	181	6	0.886312	23	2	0.135212		73	0	0.985224	4	0	0.205904	69	0	0.981377	28	0	0.801072	41	0	0.906079		55	0	0.958167	36	0	0.874644	19	0	0.665635	3	0	0.158786	16	0	0.602467
	rev	876	23	0.956771	671	17	0.945274	204	6	0.639656	181	6	0.51315	23	0	0.582294		73	2	0.514243	4	0	0.140798	69	2	0.476584	28	2	0.0845791	41	0	0.789203		55	0	0.876212	36	0	0.745087	19	0	0.513775	3	0	0.107573	16	0	0.455117
SGE1	fwd	876	1	0.114274	671	0	0.366435	204	1	0.00796656	181	1	0.00632275	23	0	0.0152821		73	0	0.0477589	4	0	0.00267348	69	0	0.0451978	28	0	0.0185755	41	0	0.0270904		55	0	0.0361836	36	0	0.0238236	19	0	0.01264	3	0	0.00200573	16	0	0.0106541
	rev	876	2	0.00225416	671	1	0.0193685	204	1	0.00192289	181	1	0.00151836	23	0	0.00766919		73	0	0.0241676	4	0	0.00133741	69	0	0.0228564	28	0	0.00932971	41	0	0.0136359		55	0	0.0182555	36	0	0.0119816	19	0	0.00633905	3	0	0.0010032	16	0	0.00534044
		aTF1 UP			CORE			ACC			no14			only14				cTF1 UP			CORE			ACC			no14			only14				SGE1 UP			CORE			ACC			no14			only14
TF		Ngenes	NwithBS	P value	Ngenes	NwithBS	P value	Ngenes	NwithBS	P value	Ngenes	NwithBS	P value	Ngenes	NwithBS	P value		Ngenes	NwithBS	P value	Ngenes	NwithBS	P value	Ngenes	NwithBS	P value	Ngenes	NwithBS	P value	Ngenes	NwithBS	P value		Ngenes	NwithBS	P value	Ngenes	NwithBS	P value	Ngenes	NwithBS	P value	Ngenes	NwithBS	P value	Ngenes	NwithBS	P value
aTF1	fwd	103	29	0.755756	53	17	0.420415	50	12	0.851332	14	6	0.122276	36	6	0.967304		65	19	0.619681	25	9	0.249887	40	10	0.773563	10	4	0.18362	30	6	0.887048		117	36	0.555247	82	28	0.282143	34	8	0.802558	5	2	0.188292	29	6	0.863689
	rev	103	27	0.532819	53	17	0.166706	50	10	0.835411	14	3	0.552416	36	7	0.800199		65	16	0.617028	25	8	0.215836	40	8	0.796425	10	3	0.275862	30	5	0.862707		117	26	0.863756	82	21	0.566603	34	5	0.930575	5	1	0.412102	29	4	0.926559
effector motif	fwd	103	0	nan	53	0	nan	50	0	nan	14	0	nan	36	0	nan		65	0	nan	25	0	nan	40	0	nan	10	0	nan	30	0	nan		117	0	nan	82	0	nan	34	0	nan	5	0	nan	29	0	nan
	rev	103	0	nan	53	0	nan	50	0	nan	14	0	nan	36	0	nan		65	0	nan	25	0	nan	40	0	nan	10	0	nan	30	0	nan		117	0	nan	82	0	nan	34	0	nan	5	0	nan	29	0	nan
aTF2	fwd	103	12	0.494486	53	8	0.192798	50	4	0.746997	14	0	0.838676	36	4	0.453157		65	8	0.398128	25	5	0.0758524	40	3	0.736778	10	0	0.728276	30	3	0.507525		117	15	0.354416	82	12	0.196785	34	3	0.61012	5	1	0.115947	29	2	0.705243
	rev	103	5	0.984494	53	3	0.878378	50	2	0.940494	14	0	0.822738	36	2	0.805562		65	4	0.887338	25	2	0.568351	40	2	0.859195	10	0	0.709363	30	2	0.693881		117	14	0.383924	82	11	0.240679	34	3	0.568772	5	1	0.106296	29	2	0.671186
cTF4	fwd	103	0	0.154553	53	0	0.0826684	50	0	0.0781716	14	0	0.022514	36	0	0.0569025		65	0	0.100443	25	0	0.0398577	40	0	0.0630275	10	0	0.0161321	30	0	0.0476421		117	0	0.17368	82	0	0.125053	34	0	0.0538255	5	0	0.00809789	29	0	0.0460901
	rev	103	0	0.195328	53	0	0.10568	50	0	0.100001	14	0	0.0290456	36	0	0.0730307		65	0	0.128047	25	0	0.0512873	40	0	0.0808161	10	0	0.0208321	30	0	0.0612318		117	0	0.218815	82	0	0.1588	34	0	0.0691139	5	0	0.0104696	29	0	0.0592511
aTF5	fwd	103	3	0.300765	53	1	0.419224	50	2	0.151078	14	1	0.0530989	36	1	0.252457		65	2	0.25463	25	0	0.494489	40	2	0.0921266	10	1	0.0281775	30	1	0.19272		117	3	0.386326	82	2	0.379746	34	1	0.232414	5	0	0.127481	29	1	0.182935
	rev	103	4	0.260323	53	2	0.259583	50	2	0.232638	14	0	0.37816	36	2	0.117526		65	1	0.64292	25	0	0.571973	40	1	0.387315	10	0	0.287734	30	1	0.264429		117	3	0.550799	82	2	0.518285	34	1	0.314248	5	0	0.156024	29	1	0.251942
aTF7	fwd	103	2	0.932833	53	2	0.57625	50	0	0.944154	14	0	0.553862	36	0	0.874644		65	1	0.885737	25	1	0.412235	40	0	0.900496	10	0	0.438118	30	0	0.822758		117	4	0.790939	82	4	0.488733	34	0	0.859301	5	0	0.250385	29	0	0.812228
	rev	103	2	0.742801	53	2	0.315794	50	0	0.850285	14	0	0.412136	36	0	0.745087		65	2	0.437626	25	2	0.0643699	40	0	0.781036	10	0	0.315752	30	0	0.679816		117	4	0.441688	82	4	0.190165	34	0	0.724958	5	0	0.172788	29	0	0.667419
SGE1	fwd	103	1	0.0021005	53	0	0.0348894	50	1	0.000499856	14	1	3.76467e-05	36	0	0.0238236		65	0	0.0426304	25	0	0.0166007	40	0	0.0264379	10	0	0.00667125	30	0	0.0198899		117	0	0.0755129	82	0	0.053498	34	0	0.022514	5	0	0.00334081	29	0	0.0192329
	rev	103	0	0.0339533	53	0	0.0175967	50	0	0.0166078	14	0	0.00467423	36	0	0.0119816		65	0	0.0215438	25	0	0.00833368	40	0	0.0133053	10	0	0.00334065	30	0	0.00999326		117	0	0.0384911	82	0	0.0271122	34	0	0.0113192	5	0	0.00167152	29	0	0.00966153
		aTF1 DOWN			CORE			ACC			no14			only14				cTF1 DOWN			CORE			ACC			no14			only14				SGE1 DOWN			CORE			ACC			no14			only14
TF		Ngenes	NwithBS	P value	Ngenes	NwithBS	P value	Ngenes	NwithBS	P value	Ngenes	NwithBS	P value	Ngenes	NwithBS	P value		Ngenes	NwithBS	P value	Ngenes	NwithBS	P value	Ngenes	NwithBS	P value	Ngenes	NwithBS	P value	Ngenes	NwithBS	P value		Ngenes	NwithBS	P value	Ngenes	NwithBS	P value	Ngenes	NwithBS	P value	Ngenes	NwithBS	P value	Ngenes	NwithBS	P value
aTF1	fwd	273	82	0.717219	51	13	0.79345	222	69	0.565323	212	67	0.497038	10	2	0.664895		347	110	0.497227	57	18	0.453716	290	92	0.489307	283	90	0.477455	7	2	0.395064		278	92	0.30136	43	12	0.645475	235	80	0.211592	226	78	0.173894	9	2	0.58546
	rev	273	81	0.154431	51	11	0.765889	222	70	0.0613658	212	66	0.0831412	10	4	0.105479		347	110	0.0246134	57	18	0.181519	290	92	0.0346598	283	90	0.0340369	7	2	0.289		278	83	0.136902	43	9	0.767739	235	74	0.0582658	226	71	0.0645306	9	3	0.207709
effector motif	fwd	273	0	nan	51	0	nan	222	0	nan	212	0	nan	10	0	nan		347	0	nan	57	0	nan	290	0	nan	283	0	nan	7	0	nan		278	0	nan	43	0	nan	235	0	nan	226	0	nan	9	0	nan
	rev	273	0	nan	51	0	nan	222	0	nan	212	0	nan	10	0	nan		347	0	nan	57	0	nan	290	0	nan	283	0	nan	7	0	nan		278	0	nan	43	0	nan	235	0	nan	226	0	nan	9	0	nan
aTF2	fwd	273	31	0.6265	51	9	0.0864109	222	22	0.82874	212	22	0.758828	10	0	0.728276		347	42	0.484185	57	7	0.394983	290	35	0.48541	283	35	0.423659	7	0	0.598283		278	29	0.792225	43	4	0.616395	235	25	0.734625	226	25	0.658609	9	0	0.690452
	rev	273	27	0.786719	51	3	0.85881	222	24	0.598236	212	21	0.745645	10	3	0.0214442		347	39	0.547318	57	7	0.341645	290	32	0.579137	283	30	0.665339	7	2	0.0382573		278	29	0.695564	43	5	0.383267	235	24	0.711496	226	21	0.840113	9	3	0.0141513
cTF4	fwd	273	1	0.0724107	51	0	0.0796729	222	1	0.0503351	212	1	0.0463534	10	0	0.0161321		347	1	0.108815	57	0	0.0886309	290	1	0.0803604	283	1	0.0770542	7	0	0.0113192		278	1	0.0747205	43	0	0.067596	235	1	0.0556899	226	1	0.0519616	9	0	0.0145304
	rev	273	2	0.0196201	51	0	0.101898	222	2	0.0113297	212	2	0.0100043	10	0	0.0208321		347	1	0.165234	57	0	0.113197	290	1	0.124063	283	1	0.119203	7	0	0.0146274		278	1	0.115763	43	0	0.0866131	235	1	0.0873861	226	1	0.0817555	9	0	0.0187681
aTF5	fwd	273	10	0.120385	51	1	0.40039	222	9	0.0781514	212	9	0.0614181	10	0	0.238736		347	13	0.0873513	57	1	0.455952	290	12	0.0510152	283	12	0.0435055	7	0	0.173808		278	12	0.0386401	43	1	0.32253	235	11	0.025815	226	11	0.0197622	9	0	0.21768
	rev	273	9	0.426797	51	2	0.241567	222	7	0.462647	212	7	0.412067	10	0	0.287734		347	11	0.490591	57	2	0.296065	290	9	0.502561	283	9	0.47159	7	0	0.2114		278	11	0.219935	43	2	0.172277	235	9	0.260259	226	9	0.22412	9	0	0.263146
aTF7	fwd	273	8	0.97199	51	3	0.319532	222	5	0.986885	212	5	0.981011	10	0	0.438118		347	11	0.975846	57	2	0.626007	290	9	0.96634	283	9	0.958729	7	0	0.332018		278	10	0.914415	43	5	0.0315437	235	5	0.991996	226	5	0.988717	9	0	0.404768
	rev	273	6	0.885971	51	2	0.295257	222	4	0.919613	212	4	0.899574	10	0	0.315752		347	12	0.530495	57	4	0.0604409	290	8	0.75611	283	8	0.730599	7	0	0.233243		278	8	0.711321	43	1	0.479151	235	7	0.651069	226	7	0.607558	9	0	0.289284
SGE1	fwd	273	0	0.167976	51	0	0.0335936	222	0	0.138738	212	0	0.132894	10	0	0.00667125		347	0	0.208765	57	0	0.0374762	290	0	0.177516	283	0	0.1736	7	0	0.00467423		278	0	0.170792	43	0	0.0283943	235	0	0.14628	226	0	0.141065	9	0	0.00600599
	rev	273	1	0.0034101	51	0	0.0169375	222	1	0.00227156	212	1	0.00207439	10	0	0.00334065		347	1	0.00544875	57	0	0.0189139	290	1	0.0038384	283	1	0.00365912	7	0	0.00233946		278	1	0.00353357	43	0	0.014297	235	1	0.00254074	226	1	0.00235284	9	0	0.00300701
[truncated: 2 more columns]

## Sheet: aTF1 UP
aTF1 UP LS	Gene	PFAM	Broad + Manual annotation	RPKM planta	RPKM control	RPKM FTF1 A	RPKM FTF1E	≥3 FTF1 DBS	≥1 WOR1/MIT1 DBS	MIMP	detected in XS
	FOXG_14144	#N/A	similar to FOXG_14183.2, FVEG_09559.3 and FG01478.1	112.293	0.05	0.606667	1.97		yes	14MIMP
	FOXG_14223	#N/A	SIX9	4965.34	0.59	326.947	512.487	yes		14MIMPpart	yes
	FOXG_14224	Methyltransferase domain	methyltransferase-UbiE family protein	37.57	0.27	18.7633	30.4567	yes	yes
	FOXG_14234	cat_per_HPI: catalase/peroxidase HPI	bifunctional catalase-peroxidase	475.617	0.0266667	0.64	1.19667		yes		yes
	FOXG_14246	#N/A	SIX6	755.83	0.253333	136.267	262.37	yes	yes	14MIMP	yes
	FOXG_14253	#N/A	#N/A	2453.21	0.793333	450.633	497.547	yes	yes
	FOXG_14254	Protein of unknown function (DUF1237)	conserved secreted protein	828.26	0.603333	37.9233	32.5		yes	14MIMP
	FOXG_14258	FAD dependent oxidoreductase	ORX1	1769.22	0.05	7.95	16.97	yes	yes	14MIMPpart	yes
	FOXG_16398	#N/A	SIX3 / AVR2	38832.3	2.04333	10071.2	17666.3	yes	yes	14MIMP	yes
	FOXG_16408	#N/A	alpha N-acetylglucosamine transferase	288.863	0.453333	25.9967	21.5			14MIMPpart
	FOXG_16409	Pectate lyase superfamily protein	beta-1,3 exoglucanase	929.85	0.07	14.51	12.8233	yes	yes
	FOXG_16414	Fungal Zn(2)-Cys(6) binuclear cluster domain	FTF1 homolog	98.6367	0.06	7.22333	12.29	yes
	FOXG_16416	#N/A	SIX2	1842.33	0.0833333	85.0067	229.287			14MIMP	yes
	FOXG_16417	FAD binding domain	SHH1	1136.06	0.473333	179.403	489.857		yes	14MIMPfull
	FOXG_16418	#N/A	SIX1 / AVR3	40830.7	1.82667	3942.27	6850.28	yes*		14MIMPadded	yes	* added manually, sequence gap in reference strain
	FOXG_17122	#N/A	Transmembrane (7 TM domains) protein	113.687	0.08	2.04667	2	yes	yes
	FOXG_17130	cat_per_HPI: catalase/peroxidase HPI	catalase-peroxidase 2	1396.89	0.813333	7.59	18.87	yes	yes	MIMP	yes
	FOXG_17447	UDP-glucoronosyl and UDP-glucosyl transferase	glycosyltransferase, part of putative SM cluster	588.817	0.166667	53.0433	92.91			14MIMP
	FOXG_17448	#N/A	#N/A	609.107	0.08	18.6033	30.13		yes	14MIMP
	FOXG_17449	Cytochrome P450	Cytochrome P450 monooxygenase, part of putative SM cluster	299.38	0	0.7	0.723333
	FOXG_17450	#N/A	part of putative SM cluster	132.443	0.0466667	6	4.44667	yes
	FOXG_17451	#N/A	#N/A	529.417	0.02	3.50667	3.31667
	FOXG_17457	#N/A	SIX10	4953.36	0.0166667	197.33	308.61	yes	yes	14MIMPpart	yes
	FOXG_17458	Fungal specific transcription factor domain	FTF1 homolog	52.1667	0	37.2667	70.4667		yes	14MIMPpart
	FOXG_17459	#N/A	integral membrane protein	428.923	0.116667	40.8867	62.41	yes	yes
	FOXG_19613	NAD(P)-binding Rossmann-like domain	Pyridine nucleotide disulphide oxidoreductase	49.8267	0.133333	9.08333	9.5	yes
	FOXG_20971	hAT family dimerisation domain	TE	18.4133	0.336667	8.27333	13.3633		yes
	FOXG_20975	hAT family dimerisation domain	TE	11.69	0.296667	4.25333	8.09667
	FOXG_20976	#N/A	SIX8b	2704.11	0.64	345.667	618.047		yes	MIMP
	FOXG_20977	#N/A	#N/A	45.5833	0	6.06333	7.59
	FOXG_21016	hAT family dimerisation domain	TE	5.18333	0.163333	4.35333	9.89667
	FOXG_21018	#N/A	#N/A	63.7767	0	4.30333	7.05333
	FOXG_21337	#N/A	#N/A	52.2967	0.07	3.95667	8.40667
	FOXG_21339	hAT family dimerisation domain	TE	10.07	0.24	4.39667	7.15667
	FOXG_21340	Protein of unknown function (DUF 659) & hAT dimerisation	TE	20.2667	0.286667	8.01	13.2767		yes
	FOXG_21450	Methyltransferase domain	methyltransferase	209.09	0.236667	8.76333	28.0733	yes	yes	14MIMP
	FOXG_21451	#N/A	#N/A	72.43	0.0533333	0.97	2.56	yes	yes	14MIMP
	FOXG_22493	#N/A	SIX5	26382.4	1.09667	6169.11	12490.3	yes	yes	14MIMP	yes
	FOXG_22503	#N/A	#N/A homologs in different fungi	22.67	0.323333	39.0367	47.2233
	FOXG_22509	Rare lipoprotein A (RlpA)-like double-psi beta-barrel	Ave1	226.85	0.55	12.03	31.28		yes	14MIMP
	FOXG_22690	#N/A	#N/A	51.5967	0.07	4.77667	7.39667
	FOXG_22692	hAT family dimerisation domain	TE	10.7067	0.176667	3.54	6.04333
	FOXG_22723	#N/A	#N/A	292.577	1.23667	48.4367	103.97	yes	yes	14MIMPfull
	FOXG_22916	#N/A	#N/A	387.787	0.283333	14.3833	21.2333	yes	yes
	FOXG_SIX11	#N/A	SIX11	1520.31	0.0333333	30.2367	24.9233	yes		14MIMPadded	yes
	FOXG_SIX12	#N/A	SIX12	984.807	0.06	220.827	294.917	yes	yes	14MIMPadded	yes
	FOXG_SIX14	#N/A	SIX14	639.223	1.89333	1148.7	1218.24	yes		14MIMPadded	yes
	FOXG_SIX7	#N/A	SIX7	735.73	0.0833333	40.3733	54.59		yes	14MIMPadded	yes
	FOXG_SIX8-36	#N/A	SIX8	1099.67	0.0166667	42.0267	75.83	yes	yes	14MIMPadded	yes
	FOXG_SIX8-51	#N/A	SIX8	1132.72	0.0366667	41.7033	78.1833			14MIMPadded	yes
aTF1 UP CORE	Gene	Name	PFAM	RPKM planta	RPKM control	RPKM FTF1 A	RPKM FTF1E	≥3 FTF1 DBS	≥1 WOR1/MIT1 DBS	MIMP	detected in XS
	FOXG_10035	hypothetical protein	2OG-Fe(II) oxygenase superfamily	43.8733	0.0733333	4.16333	7.58333	yes
	FOXG_13221	hypothetical protein	2OG-Fe(II) oxygenase superfamily	71.57	0.41	34.6267	42.59	yes	yes
	FOXG_14731	hypothetical protein	2OG-Fe(II) oxygenase superfamily	0	0.07	3.26333	7.88667	yes
	FOXG_14522	hypothetical protein	Alpha/beta hydrolase of unknown function (DUF1100)	0.966667	0.153333	7.16667	6.38667		yes
	FOXG_02586	hypothetical protein	Amidase	0	0.07	4.49	7.94		yes
	FOXG_13059	hypothetical protein	AMP-binding enzyme	37.4167	0.883333	16.53	27.4233	yes
	FOXG_14728	hypothetical protein	AMP-binding enzyme	0	0.496667	10.0133	11.6867		yes
	FOXG_01271	hypothetical protein	Bacterial protein of unknown function (DUF885)	3.22667	0.00666667	0.513333	1.48333		yes
	FOXG_08697	catalase	Catalase-related immune-responsive	2.88333	2.97667	81.5767	105.323
	FOXG_14732	hypothetical protein	Cytochrome P450	0	0.0166667	0.856667	1.20333	yes
	FOXG_02588	hypothetical protein	Eukaryotic aspartyl protease	133.197	2.06	46.5467	42.8767	yes	yes		yes
	FOXG_04525	hypothetical protein	FAD binding domain	4.9	0.01	2.75333	7.58667		yes
	FOXG_13010	hypothetical protein	FAD binding domain	18.9467	1.13667	25.9	43.7833	yes	yes
	FOXG_13339	hypothetical protein	Flavin containing amine oxidoreductase	1470.73	0.206667	53.7633	84.7567	yes
	FOXG_04965	hypothetical protein	Fungal Zn(2)-Cys(6) binuclear cluster domain	48.1467	0.54	12.31	14.5267	yes	yes
	FOXG_11769	mannosyl-oligosaccharide alpha-1,2-mannosidase	Glycosyl hydrolase family 47	4.13667	0.133333	48.69	49.5433	yes			yes
	FOXG_10214	hypothetical protein	Glycosyl hydrolases family 16	107.35	3.42333	116.797	115.04		yes
	FOXG_10034	hypothetical protein	Glycosyl hydrolases family 18	2483.5	21.2133	1816.52	2460.84	yes			yes
	FOXG_10748	chitinase	Glycosyl hydrolases family 18	3838.71	18.1733	602.967	1064.97		yes		yes
	FOXG_15273	hypothetical protein	Glycosyl transferase family 8	81.6367	0.353333	3.87333	6.43	yes	yes
	FOXG_05750	hypothetical protein	LysM domain	125.753	0.07	38.2667	45.4	yes			yes
	FOXG_14524	hypothetical protein	Metallo-beta-lactamase superfamily	12.4367	0.03	140.137	107	yes	yes
	FOXG_02584	hypothetical protein	NAD(P)-binding Rossmann-like domain	0	0.04	0.926667	1.22333		yes
	FOXG_09764	hypothetical protein	NAD(P)-binding Rossmann-like domain	0	0.18	2.33	9.63667
	FOXG_15396	hypothetical protein	NAD(P)-binding Rossmann-like domain	0.16	0.0966667	4.57667	3.34667
	FOXG_04966	hypothetical protein	NmrA-like family	518.72	5.16	905.673	1644.23		yes		yes
	FOXG_12330	hypothetical protein	Pectinesterase	83.43	1.21333	40.9933	42.2867				yes
	FOXG_09763	hypothetical protein	Phytanoyl-CoA dioxygenase (PhyH)	0.13	0.32	6.22	21.57		yes
	FOXG_18354	hypothetical protein	Polysaccharide deacetylase	0.293333	0	1.01667	0.873333	yes
	FOXG_02889	hypothetical protein	Protein of unknown function (DUF1237)	61.2167	0.32	6.13333	7.79667	yes	yes
	FOXG_08696	hypothetical protein	Putative amidoligase enzyme	1.86667	0.576667	20.95	43.2433
	FOXG_14730	hypothetical protein	SET domain	0	0.793333	12.3033	24.4633	yes
	FOXG_10944	shikimate dehydrogenase	Shikimate / quinate 5-dehydrogenase	0	0.06	1.08667	1.53333	yes
	FOXG_02665	hypothetical protein	Taurine catabolism dioxygenase TauD, TfdA family	0.15	0.683333	12.2833	10.4633		yes
	FOXG_04524	hypothetical protein	Taurine catabolism dioxygenase TauD, TfdA family	7.83667	0	0.466667	1.46		yes
	FOXG_05606	hypothetical protein	Thioesterase-like superfamily	63.5967	0.203333	6.41333	10.95	yes	yes
	FOXG_09767	hypothetical protein	X-Pro dipeptidyl-peptidase C-terminal non-catalytic domain	0.18	0	0.213333	1.07
	FOXG_00041	hypothetical protein	#N/A	0.51	1.14	13.6533	16.2267	yes	yes
	FOXG_05755	hypothetical protein	#N/A	96.8367	0.0333333	1.91667	3.52	yes	yes
	FOXG_08829	hypothetical protein	#N/A	86.6233	0.196667	98.6333	98.88	yes	yes
	FOXG_08890	hypothetical protein	#N/A	0	0.18	23.45	8.39333		yes
	FOXG_10792	hypothetical protein	#N/A	362.853	0.336667	769.657	880.013	yes			yes
	FOXG_11888	hypothetical protein	#N/A	50.49	0	2.06333	1.81	yes	yes
	FOXG_13632	hypothetical protein	#N/A	34.94	0.0733333	22.6067	32.7733	yes	yes
	FOXG_14684	hypothetical protein	#N/A	874.66	0.0433333	18.57	22.08	yes
	FOXG_16926	hypothetical protein	#N/A	6.23	0	0.97	0.683333
	FOXG_18747	hypothetical protein	#N/A	224.403	99.6567	780.13	1731.34
	FOXG_18753	hypothetical protein	#N/A	0	0.0233333	0.81	1.06333
	FOXG_19121	hypothetical protein	#N/A	6.5	0.276667	5.06667	6.26667	yes
	FOXG_20022	hypothetical protein	#N/A	0	0.263333	223.41	184.97
	FOXG_21867	hypothetical protein	#N/A	0	0.15	11.7467	13.91	yes	yes
	FOXG_21895	hypothetical protein	#N/A	2.08	0.243333	4.74667	4.11
	FOXG_22601	hypothetical protein	#N/A	0.273333	0.223333	2.85667	5.30333

## Sheet: cTF1 UP
cTF1 UP LS	Gene	PFAM	Manual annotation	RPKM planta	RPKM control	RPKM FTF2 C	RPKM FTF2 D	≥3 FTF1 DBS	≥1 WOR1/MIT1 DBS	MIMP	detected in XS
	FOXG_14223	#N/A	SIX9	4965.34	0.59	51.3233	1825.13	yes		14MIMPpart	yes
	FOXG_14246	#N/A	SIX6	755.83	0.253333	19.9467	161.93	yes	yes	14MIMP	yes
	FOXG_14253	#N/A	#N/A	2453.21	0.793333	100.83	609.823	yes	yes
	FOXG_14254	Protein of unknown function (DUF1237)	conserved secreted protein	828.26	0.603333	11.77	15.25		yes	14MIMP
	FOXG_16398	#N/A	SIX3 / AVR2	38832.3	2.04333	1131.83	6199.57	yes	yes	14MIMP	yes
	FOXG_16408	#N/A	alpha N-acetylglucosamine transferase	288.863	0.453333	34.27	163.42			14MIMPpart
	FOXG_16409	Pectate lyase superfamily protein	beta-1,3 exoglucanase	929.85	0.07	81.54	234.32	yes	yes
	FOXG_16410	Cytochrome P450	Cytochrome P450 monooxygenase	230.497	23.74	153.26	370.563	yes		14MIMPpart
	FOXG_16414	Fungal Zn(2)-Cys(6) binuclear cluster domain	FTF1 homolog	98.6367	0.06	3.47333	2.19	yes
	FOXG_16416	#N/A	SIX2	1842.33	0.0833333	69.1767	29.8467			14MIMP	yes
	FOXG_16417	FAD binding domain	SHH1	1136.06	0.473333	225.353	133.307		yes	14MIMPfull
	FOXG_16418	#N/A	SIX1 / AVR3	40830.7	1.82667	2974.86	1735.19	yes*		14MIMPadded	yes	* added manually, sequence gap in reference strain
	FOXG_17014	Necrosis inducing protein (NPP1)	#N/A	11.5167	2.42	34.3167	82.6367	yes	yes
	FOXG_17122	#N/A	#N/A	113.687	0.08	3.9	31.02	yes	yes
	FOXG_17447	UDP-glucoronosyl and UDP-glucosyl transferase	glycosyltransferase	588.817	0.166667	14.6	27.1033			14MIMP
	FOXG_17448	#N/A	#N/A	609.107	0.08	3.44667	9.83		yes	14MIMP
	FOXG_17450	#N/A	#N/A	132.443	0.0466667	1.41333	4.46	yes
	FOXG_17451	#N/A	#N/A	529.417	0.02	1.12	1.82667
	FOXG_17457	#N/A	SIX10	4953.36	0.0166667	6.91333	18.87	yes	yes	14MIMPpart	yes
	FOXG_17459	#N/A	integral membrane protein	428.923	0.116667	21.16	26.6667	yes	yes
	FOXG_20967	#N/A	#N/A	38.9733	0.223333	33.24	21.6	yes
	FOXG_20971	hAT family dimerisation domain	TE	18.4133	0.336667	8.67	11.3633		yes
	FOXG_20975	hAT family dimerisation domain	TE	11.69	0.296667	5.01	6.72
	FOXG_20976	#N/A	SIX8b	2704.11	0.64	23.0567	46.74		yes	MIMP
	FOXG_21016	hAT family dimerisation domain	TE	5.18333	0.163333	6.87667	3.84333
	FOXG_21339	hAT family dimerisation domain	TE	10.07	0.24	4.69333	6.51667
	FOXG_21340	Protein of unknown function (DUF 659)	#N/A	20.2667	0.286667	9.05	11.63		yes
	FOXG_21450	Methyltransferase domain	#N/A	209.09	0.236667	5.76667	33.34	yes	yes	14MIMP
	FOXG_21451	#N/A	#N/A	72.43	0.0533333	1.09333	5.74333	yes	yes	14MIMP
	FOXG_22493	#N/A	SIX5	26382.4	1.09667	897.667	4948.19	yes	yes	14MIMP	yes
	FOXG_22503	#N/A	#N/A	22.67	0.323333	11.88	24.2533
	FOXG_22692	hAT family dimerisation domain	TE	10.7067	0.176667	7.11	7.59667
	FOXG_22723	#N/A	#N/A	292.577	1.23667	39.9733	52.7767	yes	yes	14MIMPfull
	FOXG_22916	#N/A	#N/A	387.787	0.283333	15.26	27.85	yes	yes
	FOXG_SIX11	#N/A	SIX11	1520.31	0.0333333	2.20333	7.44667	yes		14MIMPadded	yes
	FOXG_SIX12	#N/A	SIX12	984.807	0.06	5.88	14.34	yes	yes	14MIMPadded	yes
	FOXG_SIX14	#N/A	SIX14	639.223	1.89333	697.79	1029.9	yes		14MIMPadded	yes
	FOXG_SIX7	#N/A	SIX7	735.73	0.0833333	2.01667	4.43333		yes	14MIMPadded	yes
	FOXG_SIX8-36	#N/A	SIX8	1099.67	0.0166667	9.73333	14.2233	yes	yes	14MIMPadded	yes
	FOXG_SIX8-51	#N/A	SIX8	1132.72	0.0366667	10.57	15.4133			14MIMPadded	yes
cTF1 UP CORE	Gene	NAME	PFAM	RPKM planta	RPKM control	RPKM FTF2 C	RPKM FTF2 D	≥3 FTF1 DBS	≥1 WOR1/MIT1 DBS	MIMP	detected in XS
	FOXG_13221	hypothetical protein	2OG-Fe(II) oxygenase superfamily	71.57	0.41	16.2567	10.7233	yes	yes
	FOXG_02586	hypothetical protein	Amidase	0	0.07	2.97	2.79667		yes
	FOXG_13059	hypothetical protein	AMP-binding enzyme	37.4167	0.883333	16.7233	12.4667	yes
	FOXG_13010	hypothetical protein	FAD binding domain	18.9467	1.13667	9.74	22.2733	yes	yes
	FOXG_13339	hypothetical protein	Flavin containing amine oxidoreductase	1470.73	0.206667	11.6867	23.43	yes
	FOXG_01307	glutathione S-transferase	Glutaredoxin	96.5067	17.9567	369.937	382.16	yes
	FOXG_11769	mannosyl-oligosaccharide alpha-1,2-mannosidase	Glycosyl hydrolase family 47	4.13667	0.133333	12.3733	12.1967	yes			yes
	FOXG_10034	hypothetical protein	Glycosyl hydrolases family 18	2483.5	21.2133	404.663	351.12	yes			yes
	FOXG_15273	hypothetical protein	Glycosyl transferase family 8	81.6367	0.353333	3.64667	7.77	yes	yes
	FOXG_05750	hypothetical protein	LysM domain	125.753	0.07	8.81333	11.8133	yes			yes
	FOXG_04563	hypothetical protein	Major Facilitator Superfamily	11.4033	1.01	13.4167	21.1067	yes
	FOXG_15396	hypothetical protein	NAD(P)-binding Rossmann-like domain	0.16	0.0966667	3.43	5.88667
	FOXG_02665	hypothetical protein	Taurine catabolism dioxygenase TauD, TfdA family	0.15	0.683333	7.97333	18.1933		yes
	FOXG_00041	hypothetical protein	#N/A	0.51	1.14	15.76	17.2233	yes	yes
	FOXG_01005	hypothetical protein	#N/A	64.32	3.73333	34.0167	49.2467	yes	yes
	FOXG_02363	hypothetical protein	#N/A	67.54	64.1067	798.327	916.307
	FOXG_08829	hypothetical protein	#N/A	86.6233	0.196667	21.2333	30.23	yes	yes
	FOXG_11340	hypothetical protein	#N/A	182.473	2.73	19.37	74.0933
	FOXG_11888	hypothetical protein	#N/A	50.49	0	0.603333	1.50333	yes	yes
	FOXG_14684	hypothetical protein	#N/A	874.66	0.0433333	1.07	7.23	yes
	FOXG_18408	hypothetical protein	#N/A	140.177	5.32333	50.5633	127.083		yes
	FOXG_19121	hypothetical protein	#N/A	6.5	0.276667	2.21333	5.65333	yes
	FOXG_20022	hypothetical protein	#N/A	0	0.263333	6.32667	19.29
	FOXG_20685	hypothetical protein	#N/A	0	0.0433333	1.49667	1.21333	yes
	FOXG_20726	hypothetical protein	#N/A	0	2.30667	32.2667	31.5167	yes

## Sheet: SGE1 UP
SGE1 UP LS	Gene	PFAM	Manual annotation	RPKM planta	RPKM control	RPKM SGE1 5	RPKM SGE1 M	≥3 FTF1 DBS	≥1 WOR1/MIT1 DBS	MIMP	detected in XS
	FOXG_14140	#N/A	small secreted protein, no homologies (Peg1)	303.273	1.12667	32.3233	276.843		yes
	FOXG_14223	#N/A	SIX9	4965.34	0.59	1758.94	24.6633	yes		14MIMPpart	yes
	FOXG_14234	cat_per_HPI: catalase/peroxidase HPI	bifunctional catalase-peroxidase	475.617	0.0266667	8.05667	0.863333		yes		yes
	FOXG_14246	#N/A	SIX6	755.83	0.253333	33.1033	7.10333	yes	yes	14MIMP	yes
	FOXG_14253	#N/A	#N/A	2453.21	0.793333	24.75	10.23	yes	yes
	FOXG_14254	Protein of unknown function (DUF1237)	conserved secreted protein	828.26	0.603333	10.7467	32.7467		yes	14MIMP
	FOXG_14258	FAD dependent oxidoreductase	ORX1	1769.22	0.05	2.72	0.96	yes	yes	14MIMPpart	yes
	FOXG_15055	#N/A	#N/A	1.17667	0.0166667	0.82	1.45667	yes	yes
	FOXG_16398	#N/A	SIX3 / AVR2	38832.3	2.04333	7685.04	12921.5	yes	yes	14MIMP	yes
	FOXG_16408	#N/A	alpha N-acetylglucosamine transferase	288.863	0.453333	36.73	15.6967			14MIMPpart
	FOXG_16409	Pectate lyase superfamily protein	beta-1,3 exoglucanase	929.85	0.07	10.46	1.13333	yes	yes
	FOXG_16417	FAD binding domain	SHH1	1136.06	0.473333	13.7	12.6467		yes	14MIMPfull
	FOXG_16418	#N/A	SIX1 / AVR3	40830.7	1.82667	295.507	271.38	yes*		14MIMPadded	yes	* added manually, sequence gap in reference strain
	FOXG_17014	Necrosis inducing protein (NPP1)	#N/A	11.5167	2.42	922.763	52.12	yes	yes
	FOXG_17122	#N/A	#N/A	113.687	0.08	1.73333	1.83	yes	yes
	FOXG_17276	LysM domain	small secreted protein with LysM domain (peptidoglycan / chitin binding)	524.357	1.57667	54.47	68.0667
	FOXG_17447	UDP-glucoronosyl and UDP-glucosyl transferase	glycosyltransferase	588.817	0.166667	142.193	357.61			14MIMP
	FOXG_17448	#N/A	#N/A	609.107	0.08	35.0833	73.0467		yes	14MIMP
	FOXG_17449	Cytochrome P450	Cytochrome P450 monooxygenase	299.38	0	0.58	4.13
	FOXG_17450	#N/A	#N/A	132.443	0.0466667	2.22333	11.7033	yes
	FOXG_17451	#N/A	#N/A	529.417	0.02	2.01667	13.3533
	FOXG_17455	Cytochrome P450	Cytochrome P450 monooxygenase	177.557	0.00666667	0.363333	3.63		yes
	FOXG_17457	#N/A	SIX10	4953.36	0.0166667	25.6167	88.6467	yes	yes	14MIMPpart	yes
	FOXG_19605	#N/A	#N/A	0.176667	0.07	2.71	11.8767	yes	yes
	FOXG_20967	#N/A	#N/A	38.9733	0.223333	21.7733	33.2167	yes
	FOXG_21450	Methyltransferase domain	#N/A	209.09	0.236667	10.91	45.03	yes	yes	14MIMP
	FOXG_22493	#N/A	SIX5	26382.4	1.09667	4571.26	7783.19	yes	yes	14MIMP	yes
	FOXG_22509	Rare lipoprotein A (RlpA)-like double-psi beta-barrel	#N/A	226.85	0.55	22.1633	59.5567		yes	14MIMP
	FOXG_22916	#N/A	#N/A	387.787	0.283333	59.2967	11.5733	yes	yes
	FOXG_SIX12	#N/A	SIX12	984.807	0.06	7.21333	40.06	yes	yes	14MIMPadded	yes
	FOXG_SIX14	#N/A	SIX14	639.223	1.89333	204.687	213.237	yes		14MIMPadded	yes
	FOXG_SIX7	#N/A	SIX7	735.73	0.0833333	3.38667	15.6967		yes	14MIMPadded	yes
	FOXG_SIX8-36	#N/A	SIX8	1099.67	0.0166667	2.53667	8.59333	yes	yes	14MIMPadded	yes
	FOXG_SIX8-51	#N/A	SIX8	1132.72	0.0366667	2.42667	7.67			14MIMPadded	yes
SGE1 UP CORE	Gene	NAME	PFAM	RPKM planta	RPKM control	RPKM SGE1 5	RPKM SGE1 M	≥3 FTF1 DBS	≥1 WOR1/MIT1 DBS	MIMP	detected in XS
	FOXG_15358	hypothetical protein	Acetyltransferase (GNAT) domain	0.36	0.653333	15.6467	17.4567		yes
	FOXG_11015	alcohol dehydrogenase (NADP+)	Alcohol dehydrogenase GroES-like domain	94.8567	8.20667	683.923	134.317	yes
	FOXG_10292	alcohol dehydrogenase	Aldo/keto reductase family	35.8033	2.27667	28.7	49.16		yes
	FOXG_04451	hypothetical protein	alpha/beta hydrolase fold	1.63	0.183333	5.76	16.92
	FOXG_02586	hypothetical protein	Amidase	0	0.07	32.3733	33.5433		yes
	FOXG_20525	amidase	Amidase	4.45667	0.216667	23.41	3.11667
	FOXG_16896	hypothetical protein	BTB/POZ domain	0	0	1.08333	2.53333		yes
	FOXG_08697	catalase	Catalase-related immune-responsive	2.88333	2.97667	66.0533	62.7733
	FOXG_13198	hypothetical protein	Cerato-platanin	246.37	0.87	145.627	18.65				yes
	FOXG_00482	hypothetical protein	Cysteine-rich secretory protein family	9.66333	0.543333	49.9233	19.6333	yes
	FOXG_02776	benzoate 4-monooxygenase	Cytochrome P450	91.8967	0.00666667	0.51	0.39	yes
	FOXG_13047	hypothetical protein	DAK2 domain	0.656667	0.05	1.21333	1.47333		yes
	FOXG_11034	hypothetical protein	Domain of unknown function (DUF3328)	29.6767	0.866667	23.7233	24.5667		yes
	FOXG_02588	hypothetical protein	Eukaryotic aspartyl protease	133.197	2.06	67.2367	157.97	yes	yes		yes
	FOXG_07457	hypothetical protein	FAD binding domain	0.146667	0.0366667	0.876667	0.526667		yes
	FOXG_13010	hypothetical protein	FAD binding domain	18.9467	1.13667	34.5867	17.0133	yes	yes
	FOXG_01144	hypothetical protein	Fic/DOC family	1.34333	0.563333	9.74	11.7367	yes	yes
	FOXG_02404	hypothetical protein	Fic/DOC family	4.35333	0.21	5.75333	5.99		yes
	FOXG_08693	hypothetical protein	Fic/DOC family	0.606667	1.61667	45.1133	93.3433		yes
	FOXG_09206	hypothetical protein	Fic/DOC family	0	0	1.51333	3.89667		yes
	FOXG_12143	hypothetical protein	Flavin containing amine oxidoreductase	0	0.45	12.7267	18.4733
	FOXG_13339	hypothetical protein	Flavin containing amine oxidoreductase	1470.73	0.206667	3.84667	7.09667	yes
	FOXG_11769	mannosyl-oligosaccharide alpha-1,2-mannosidase	Glycosyl hydrolase family 47	4.13667	0.133333	3.44333	11.6633	yes			yes
	FOXG_10214	hypothetical protein	Glycosyl hydrolases family 16	107.35	3.42333	160.87	214.48		yes
	FOXG_10748	chitinase	Glycosyl hydrolases family 18	3838.71	18.1733	243.02	176.23		yes		yes
	FOXG_16909	hypothetical protein	Glycosyl hydrolases family 35	0.29	0.00666667	0.533333	0.693333	yes
	FOXG_15273	hypothetical protein	Glycosyl transferase family 8	81.6367	0.353333	7.07333	5.74	yes	yes
	FOXG_02777	magnesium-translocating P-type ATPase	haloacid dehalogenase-like hydrolase	11.61	1.39667	49.4	39.3067	yes
	FOXG_05750	hypothetical protein	LysM domain	125.753	0.07	5.67333	28.8033	yes			yes
	FOXG_02664	hypothetical protein	Major Facilitator Superfamily	0.496667	1.1	13.83	18.98	yes	yes
	FOXG_18642	hypothetical protein	Major Facilitator Superfamily	0.23	0.0866667	2.38	2.52
	FOXG_10959	conserved hypothetical protein	MmgE/PrpD family	25.3433	0.376667	36.7367	9.02667	yes			yes
	FOXG_02584	hypothetical protein	NAD(P)-binding Rossmann-like domain	0	0.04	5.97333	4.61333		yes
	FOXG_10940	hypothetical protein	NAD(P)-binding Rossmann-like domain	42.0233	1.86667	33.3733	27.64	yes			yes
	FOXG_15815	hypothetical protein	NmrA-like family	5.93667	0.0133333	1.84	0.776667		yes
	FOXG_03770	nitrate reductase (NADH)	Oxidoreductase FAD-binding domain	28.0533	2.00667	48.9733	27.4333	yes
	FOXG_12330	hypothetical protein	Pectinesterase	83.43	1.21333	103.283	90.7367				yes
	FOXG_02803	hypothetical protein	Peroxisomal biogenesis factor 11 (PEX11)	0	0	2.48333	1.74
	FOXG_09427	hypothetical protein	Phosphatidylethanolamine-binding protein	1.74	0.533333	8.23	13.87	yes
	FOXG_02889	hypothetical protein	Protein of unknown function (DUF1237)	61.2167	0.32	7.88333	7.00333	yes	yes
	FOXG_10159	hypothetical protein	Protein of unknown function, DUF608	18.27	0.01	0.493333	2.57333	yes
	FOXG_08696	hypothetical protein	Putative amidoligase enzyme	1.86667	0.576667	23.4367	31.48
	FOXG_15404	hypothetical protein	Pyridine nucleotide-disulphide oxidoreductase	0.0966667	0.13	8.15333	9.28667
	FOXG_05655	hypothetical protein	RTA1 like protein	24.2933	1.04667	20.2633	13.2233	yes
	FOXG_13694	hypothetical protein	Serine carboxypeptidase	5.3	3.33333	44.4533	180.667	yes
	FOXG_21164	hypothetical protein	Sugar (and other) transporter	0	0	1.28333	1.36333		yes
	FOXG_15206	pyruvate decarboxylase	Thiamine pyrophosphate enzyme, C-terminal TPP binding domain	0	0.11	4.63	47.3767
	FOXG_02343	hypothetical protein	Thiamine pyrophosphate enzyme, central domain	0	0.0366667	1.04	1.16
	FOXG_05606	hypothetical protein	Thioesterase-like superfamily	63.5967	0.203333	32.8133	5.16667	yes	yes
	FOXG_04256	hypothetical protein	Transmembrane amino acid transporter protein	0.25	0.69	9.97333	53.76
	FOXG_04597	alpha-galactosidase 2	Uncharacterised BCR, COG1649	6.09	0.5	6.98333	8.91		yes
	FOXG_00171	hypothetical protein	#N/A	0	1.35333	30.6733	127.793
	FOXG_01430	hypothetical protein	#N/A	8.71	0.776667	22.9633	62.17	yes
	FOXG_02804	hypothetical protein	#N/A	0	0.0133333	5.19	3.31667
	FOXG_03778	hypothetical protein	#N/A	12.3067	0.2	3.79	6.14667		yes
	FOXG_05452	hypothetical protein	#N/A	23.3833	1.20333	22.53	33.34		yes
	FOXG_05755	hypothetical protein	#N/A	96.8367	0.0333333	2.54667	1.3	yes	yes
	FOXG_06102	hypothetical protein	#N/A	0.796667	0.13	20.38	109.74
	FOXG_06422	hypothetical protein	#N/A	14.7967	0.136667	2.49667	26.5433		yes
	FOXG_09017	hypothetical protein	#N/A	0.323333	0.08	17.0333	222.83
	FOXG_09589	hypothetical protein	#N/A	0.483333	0.283333	17.16	201.117
	FOXG_10750	hypothetical protein	#N/A	310.677	39.1833	1670.1	650.307	yes
	FOXG_10858	hypothetical protein	#N/A	0.236667	0	1.11	3.03333	yes	yes
	FOXG_11033	hypothetical protein	#N/A	293.503	0.61	170.633	70.14	yes	yes
	FOXG_11331	predicted protein	#N/A	6.98	0.256667	18.4533	29.58		yes
	FOXG_11612	hypothetical protein	#N/A	1.86667	0.07	8.05667	14.3		yes
	FOXG_12360	hypothetical protein	#N/A	0	0	1.44	4.9		yes
	FOXG_12857	hypothetical protein	#N/A	0	0.0266667	3.89	37.25
	FOXG_13777	hypothetical protein	#N/A	0.286667	0.133333	3.92667	3.72667		yes
	FOXG_15461	hypothetical protein	#N/A	0.0666667	0.0166667	0.906667	3.72667
	FOXG_16815	hypothetical protein	#N/A	0	0.0266667	1.65667	3.72667		yes
	FOXG_18144	hypothetical protein	#N/A	0	0.0533333	6.11	4.56667
	FOXG_18410	hypothetical protein	#N/A	0.156667	0.0166667	4.41667	3.27	yes
	FOXG_18417	hypothetical protein	#N/A	0.24	3.30333	83.2167	62.7833
	FOXG_19121	hypothetical protein	#N/A	6.5	0.276667	51.98	34.9067	yes
	FOXG_19903	hypothetical protein	#N/A	0.7	0.0133333	1.91667	4.8	yes	yes
	FOXG_20022	hypothetical protein	#N/A	0	0.263333	4.45	6.76667
	FOXG_20526	hypothetical protein	#N/A	5.02333	0.0533333	6.72	1.16	yes
	FOXG_20575	hypothetical protein	#N/A	1.63667	0.0533333	2.37667	14.19
	FOXG_21895	hypothetical protein	#N/A	2.08	0.243333	38.35	10.31
	FOXG_22600	hypothetical protein	#N/A	0.346667	0.136667	13.7933	48.81		yes
	FOXG_22601	hypothetical protein	#N/A	0.273333	0.223333	19.2733	64.6033

## Sheet: aTF1 DOWN
aTF1 DOWN LS-14	GENE	NAME	PFAM	RPKM planta	RPKM control	RPKM FTF1 A	RPKM FTF1E	≥3 FTF1 DBS	≥1 WOR1/MIT1 DBS	MIMP	detected in XS
	FOXG_21539	#N/A	#N/A	0	2.99333	0	0
	FOXG_21538	#N/A	#N/A	0	12.7033	0.0933333	0.113333	yes
	FOXG_14249	#N/A	probably secreted, no homologs	0.286667	2.28	0.0166667	0.02	yes
	FOXG_14267	#N/A	very small; 3 highly similar (but larger) homologs on Chr3,6	0	15.3267	0.183333	0.05
	FOXG_14251	FAD binding domain	bacterial-type 3-ketosteroid-delta-1-dehydrogenase (fumarate reductase/succinate dehydrogenase)	0	4.92333	0.07	0.0566667
	FOXG_21533	#N/A	#N/A	0.453333	5.16333	0.146667	0.08	yes
	FOXG_14266	#N/A	#N/A	0	5.21333	0.19	0.0266667	yes
	FOXG_21505	#N/A	#N/A	0	1.83333	0	0
	FOXG_21508	#N/A	#N/A	0.47	573.95	9.40333	5.51333	yes
	FOXG_14207	#N/A	#N/A	0	7.03667	0.216667	0.0733333
aTF1 DOWN CORE	GENE	NAME	PFAM	RPKM planta	RPKM control	RPKM FTF1 A	RPKM FTF1E	≥3 FTF1 DBS	≥1 WOR1/MIT1 DBS	MIMP	detected in XS
	FOXG_11847	enniatin synthase	AA-adenyl-dom: amino acid adenylation domain	2.38667	0.686667	0.0107367	0.0145333	yes
	FOXG_03940	hypothetical protein	Aminotransferase class I and II	0.0933333	11.7133	0.08	0.0333333	yes
	FOXG_18693	hypothetical protein	Aminotransferase class-V	0.113333	3.83333	0.0566667	0.0633333
	FOXG_11846	hypothetical protein	apbA_panE: 2-dehydropantoate 2-reductase	2.52667	2.29333	0.106667	0.0333333	yes
	FOXG_09685	cytochrome P450 oxidoreductase	Cytochrome P450	0.743333	136.867	1.24333	1.94667
	FOXG_11545	cytochrome P450, family 51 (sterol 14-demethylase)	Cytochrome P450	0.956667	3.39667	0.1	0.05
	FOXG_07598	hypothetical protein	Dynamin central region	28.73	31.5	0.92	0.706667
	FOXG_04693	hypothetical protein	Dynamin family	0.603333	32.0867	0.11	0.0198867
	FOXG_11862	hypothetical protein	Enoyl-CoA hydratase/isomerase family	0	1.84	0.01	0.0166667	yes
	FOXG_02535	hypothetical protein	GLEYA domain	13.64	17.1267	0.0166667	0.00666667
	FOXG_08211	hypothetical protein	Glycosyl hydrolase family 61	213.19	2.51333	0.0433333	0.04		yes
	FOXG_09583	chitinase 1	Glycosyl hydrolases family 18	72.4033	4.86667	0.11	0.05	yes
	FOXG_01278	hypothetical protein	GMC oxidoreductase	5.57667	8.51	0.27	0.12	yes
	FOXG_11731	hypothetical protein	Hsp70 protein	1.84667	23.8433	1.00667	0.573333
	FOXG_10808	methylisocitrate lyase	Isocitrate lyase family	0	0.913333	0	0
	FOXG_10809	hypothetical protein	Major Facilitator Superfamily	0	0.653333	0.00666667	0
	FOXG_15382	hypothetical protein	MFS_1 like family	0.183333	7.46667	0.15	0.12
	FOXG_12253	hypothetical protein	PAS domain	0.596667	2.57667	0.0966667	0.0633333
	FOXG_12263	hypothetical protein	Peptidase inhibitor I9	2.60667	36.0533	1.10667	0.86	yes
	FOXG_03941	hypothetical protein	Pyridine nucleotide-disulphide oxidoreductase	0.193333	15.53	0.04	0.02
	FOXG_18694	hypothetical protein	Sugar (and other) transporter	0.196667	6.3	0.0166667	0
	FOXG_21638	hypothetical protein	#N/A	0.9	23.58	0.163333	0
	FOXG_21641	hypothetical protein	#N/A	6.88333	268.243	2.29	0.916667	yes
	FOXG_21637	hypothetical protein	#N/A	1.99667	21.5033	0.213333	0.0233333	yes
	FOXG_14758	hypothetical protein	#N/A	1.08333	3.51333	0.0266667	0
	FOXG_21639	hypothetical protein	#N/A	1.24333	7.57667	0.13	0.0166667
	FOXG_14769	hypothetical protein	#N/A	0.483333	5.21	0.13	0.103333
	FOXG_08901	hypothetical protein	#N/A	0	2.41667	0	0.03
	FOXG_15371	hypothetical protein	#N/A	0.38	3.28667	0.0366667	0.01
	FOXG_07513	hypothetical protein	#N/A	13.9333	4.05667	0.116667	0.0833333	yes
	FOXG_11254	hypothetical protein	#N/A	44.6467	5.94	0.183333	0.0833333
	FOXG_21660	hypothetical protein	#N/A	0	1.68	0	0.0133333	yes	yes
	FOXG_14757	hypothetical protein	#N/A	0	1.6	0.0133333	0		yes
	FOXG_12371	hypothetical protein	#N/A	3.24	24.35	0.17	0.11
	FOXG_21636	hypothetical protein	#N/A	0	2.63	0.06	0
	FOXG_18094	hypothetical protein	#N/A	0	5.61	0	0	yes
	FOXG_17470	hypothetical protein	#N/A	0	2.64333	0.04	0.0333333	yes
	FOXG_20836	hypothetical protein	#N/A	1.24667	49.7933	1.44	1.11
	FOXG_15779	predicted protein	#N/A	3.01667	3.08	0.103333	0.06		yes
	FOXG_04558	hypothetical protein	#N/A	1.09667	0.776667	0	0.00333333
	FOXG_21640	hypothetical protein	#N/A	0.72	1.48333	0	0	yes
	FOXG_20209	hypothetical protein	#N/A	0	2.15	0.08	0.0166667		yes
	FOXG_21603	hypothetical protein	#N/A	4.27333	105.08	3.60333	1.31667
	FOXG_12169	conserved hypothetical protein	#N/A	0	3.83667	0.15	0.0433333
	FOXG_13040	hypothetical protein	#N/A	2.07333	1.82667	0.0266667	0.0133333
	FOXG_02802	hypothetical protein	#N/A	0.586667	3.77	0.05	0.0266667	yes
	FOXG_12716	hypothetical protein	#N/A	48.2	137.823	3.02333	1.02
	FOXG_01227	hypothetical protein	#N/A	10.1033	3.50667	0.156667	0.0266667		yes
	FOXG_11738	hypothetical protein	#N/A	11.1567	12.16	0.24	0.333333
	FOXG_17373	hypothetical protein	#N/A	4.91	2.96333	0.0666667	0.03
	FOXG_01279	hypothetical protein	#N/A	4.82333	9.98	0.473333	0.153333	yes

## Sheet: cT12 DOWN
cTF1 DOWN LS-14	GENE	NAME	PFAM	RPKM planta	RPKM control	RPKM FTF2 C	RPKM FTF2 D	≥3 FTF1 DBS	≥1 WOR1/MIT1 DBS	MIMP	detected in XS
	FOXG_16431	#N/A	similar to ABA3 of Botrytis, required for abscisic acid biosynthesis	0	2.96	0.0261533	0.0287667		yes
	FOXG_21538	#N/A	#N/A	0	12.7033	0.0966667	0.0133333	yes
	FOXG_14251	FAD binding domain	bacterial-type 3-ketosteroid-delta-1-dehydrogenase (fumarate reductase/succinate dehydrogenase)	0	4.92333	0.0233333	0.0566667
	FOXG_21539	#N/A	#N/A	0	2.99333	0	0
	FOXG_14249	#N/A	probably secreted, no homologs	0.286667	2.28	0	0.0466667	yes
	FOXG_14267	#N/A	very small; 3 highly similar (but larger) homologs on Chr3,6	0	15.3267	0	0
	FOXG_14266	#N/A	#N/A	0	5.21333	0	0.0633333	yes
cTF1 DOWN CORE	GENE	NAME	PFAM	RPKM planta	RPKM control	RPKM FTF2 C	RPKM FTF2 D	≥3 FTF1 DBS	≥1 WOR1/MIT1 DBS	MIMP	detected in XS
	FOXG_04682	dihydroflavonol-4-reductase	3-beta hydroxysteroid dehydrogenase/isomerase family	1.22	12.87	0.62	0.25		yes
	FOXG_09617	hypothetical protein	50S ribosome-binding GTPase	0.0466667	6.67333	0.283333	0.176667
	FOXG_02878	hypothetical protein	Acetyltransferase (GNAT) domain	0.42	10.94	0.776667	0.45
	FOXG_13281	hypothetical protein	Amidohydrolase	0.206667	9.01667	0.396667	0.0433333
	FOXG_03940	hypothetical protein	Aminotransferase class I and II	0.0933333	11.7133	0.226667	0.136667	yes
	FOXG_15384	hypothetical protein	Aminotransferase class-III	0.21	14.8	1.11333	1.04333
	FOXG_18693	hypothetical protein	Aminotransferase class-V	0.113333	3.83333	0.17	0.263333
	FOXG_02741	hypothetical protein	Beta-ketoacyl synthase, C-terminal domain	0.163333	4.73	0.196667	0.363333
	FOXG_13653	ATPase	CDR ABC transporter	320.627	1.35333	0.0666667	0.106667	yes
	FOXG_12987	hypothetical protein	Cytochrome P450	0	7.80333	0.09	0.01		yes
	FOXG_17230	dihydroxy-acid dehydratase	Dehydratase family	0.07	0.336667	0	0	yes	yes
	FOXG_13280	hypothetical protein	Domain of unknown function (DUF1969)	0.116667	5.85333	0.103333	0
	FOXG_04693	hypothetical protein	Dynamin family	0.603333	32.0867	0.276667	0.676667
	FOXG_11862	hypothetical protein	Enoyl-CoA hydratase/isomerase family	0	1.84	0.00333333	0	yes
	FOXG_16922	hypothetical protein	FAD dependent oxidoreductase	2.30333	2.59333	0.09	0.05	yes
	FOXG_02535	hypothetical protein	GLEYA domain	13.64	17.1267	0.16	0.586667
	FOXG_12990	hypothetical protein	Glycosyl hydrolases family 43	42.72	25.9767	1.37667	1.88667	yes
	FOXG_01278	hypothetical protein	GMC oxidoreductase	5.57667	8.51	0.58	0.846667	yes
	FOXG_10808	methylisocitrate lyase	Isocitrate lyase family	0	0.913333	0.02	0
	FOXG_10809	hypothetical protein	Major Facilitator Superfamily	0	0.653333	0	0
	FOXG_15382	hypothetical protein	MFS_1 like family	0.183333	7.46667	0.176667	0.496667
	FOXG_11864	hypothetical protein	NmrA-like family	1.76333	0.936667	0.0366667	0.04	yes	yes
	FOXG_04358	serine/threonine protein kinase	Protein kinase domain	7.04333	1.36667	0.0633333	0.0466667	yes
	FOXG_15174	hypothetical protein	Protein of unknown function (DUF3433)	0.356667	0.65	0.0133333	0.0133333	yes	yes
	FOXG_17471	CMGC/CDK/CDC2 protein kinase	Protein tyrosine kinase	0.17	0.546667	0	0
	FOXG_09898	hypothetical protein	Putative amidoligase enzyme	3.02333	0.906667	0.02	0
	FOXG_03941	hypothetical protein	Pyridine nucleotide-disulphide oxidoreductase	0.193333	15.53	0.0566667	0.286667
	FOXG_14663	hypothetical protein	short chain dehydrogenase	1.92333	15.44	0.956667	0.566667
	FOXG_12986	hypothetical protein	short chain dehydrogenase	0	13.5533	0.733333	0.0866667		yes
	FOXG_19498	hypothetical protein	Subtilase family	2.85333	1.33333	0.0566667	0.07928	yes
	FOXG_18694	hypothetical protein	Sugar (and other) transporter	0.196667	6.3	0.0633333	0.136667
	FOXG_14769	hypothetical protein	#N/A	0.483333	5.21	0.246667	0.323333
	FOXG_21639	hypothetical protein	#N/A	1.24333	7.57667	0.313333	0.05
	FOXG_21638	hypothetical protein	#N/A	0.9	23.58	0.793333	0.0433333
	FOXG_21641	hypothetical protein	#N/A	6.88333	268.243	7.44333	0.84	yes
	FOXG_14758	hypothetical protein	#N/A	1.08333	3.51333	0.09	0
	FOXG_21637	hypothetical protein	#N/A	1.99667	21.5033	0.223333	0	yes
	FOXG_10006	hypothetical protein	#N/A	5.53333	5.95667	0.403333	0.34	yes	yes
	FOXG_09792	hypothetical protein	#N/A	0.0966667	1.11333	0.0533333	0.0533333	yes
	FOXG_21636	hypothetical protein	#N/A	0	2.63	0.11	0.0366667
	FOXG_21660	hypothetical protein	#N/A	0	1.68	0.0666667	0.0266667	yes	yes
	FOXG_20694	hypothetical protein	#N/A	0.273333	0.56	0.0166667	0.01
	FOXG_21635	hypothetical protein	#N/A	0	1.77	0.0466667	0	yes
	FOXG_14757	hypothetical protein	#N/A	0	1.6	0.04	0		yes
	FOXG_12371	hypothetical protein	#N/A	3.24	24.35	0.213333	1.30333
	FOXG_07513	hypothetical protein	#N/A	13.9333	4.05667	0.0866667	0.263333	yes
	FOXG_15371	hypothetical protein	#N/A	0.38	3.28667	0.0533333	0.0366667
	FOXG_08901	hypothetical protein	#N/A	0	2.41667	0	0
	FOXG_04558	hypothetical protein	#N/A	1.09667	0.776667	0.0166667	0.03
	FOXG_15779	predicted protein	#N/A	3.01667	3.08	0.2	0.173333		yes
	FOXG_20836	hypothetical protein	#N/A	1.24667	49.7933	2.44	2.26
	FOXG_17472	hypothetical protein	#N/A	0	0.67	0.01	0
	FOXG_17610	hypothetical protein	#N/A	0	1.81	0.02	0.0166667	yes
	FOXG_03538	hypothetical protein	#N/A	0	0.893333	0	0
	FOXG_02718	hypothetical protein	#N/A	0.0266667	0.13	0	0	yes
	FOXG_18094	hypothetical protein	#N/A	0	5.61	0	0	yes
	FOXG_17470	hypothetical protein	#N/A	0	2.64333	0	0	yes

## Sheet: SGE1 DOWN
SGE1 DOWN LS-14	GENE	NAME	PFAM	RPKM planta	RPKM control	RPKM SGE1 5	RPKM SGE1 M	≥3 FTF1 DBS	≥1 WOR1/MIT1 DBS	MIMP	detected in XS
	FOXG_21533	#N/A	#N/A	0.453333	5.16333	0.23	0.256667	yes
	FOXG_14249	#N/A	probably secreted, no homologs	0.286667	2.28	0.03	0.0933333	yes
	FOXG_16431	#N/A	similar to ABA3 of Botrytis, required for abscisic acid biosynthesis	0	2.96	0.0422067	0.0933333		yes
	FOXG_21462	#N/A	#N/A	0.136667	0.943333	0.00666667	0.0166667	yes
	FOXG_14251	FAD binding domain	bacterial-type 3-ketosteroid-delta-1-dehydrogenase (fumarate reductase/succinate dehydrogenase)	0	4.92333	0.0566667	0.173333
	FOXG_22520	TM2 domain	#N/A	0	0.436667	0	0
	FOXG_14267	#N/A	very small; 3 highly similar (but larger) homologs on Chr3,6	0	15.3267	0.0433333	0.73
	FOXG_21539	#N/A	#N/A	0	2.99333	0	0.0833333
	FOXG_21538	#N/A	#N/A	0	12.7033	0.0133333	0.62	yes
SGE1 DOWN CORE	GENE	NAME	PFAM	RPKM planta	RPKM control	RPKM SGE1 5	RPKM SGE1 M	≥3 FTF1 DBS	≥1 WOR1/MIT1 DBS	MIMP	detected in XS
	FOXG_09617	hypothetical protein	50S ribosome-binding GTPase	0.0466667	6.67333	0.393333	0.48
	FOXG_11847	enniatin synthase	AA-adenyl-dom: amino acid adenylation domain	2.38667	0.686667	0.00225333	0.00988	yes
	FOXG_09840	hypothetical protein	ABC transporter	2.58333	1.38333	0.0133333	0.0133333
	FOXG_13281	hypothetical protein	Amidohydrolase	0.206667	9.01667	0.0266667	0.223333
	FOXG_04321	amidohydrolase ytcJ-like	Amidohydrolase	11.59	1.44667	0.0533333	0.0833333		yes
	FOXG_03940	hypothetical protein	Aminotransferase class I and II	0.0933333	11.7133	0.28	0.0266667	yes
	FOXG_18693	hypothetical protein	Aminotransferase class-V	0.113333	3.83333	0.14	0.0433333
	FOXG_11846	hypothetical protein	apbA_panE: 2-dehydropantoate 2-reductase	2.52667	2.29333	0.0366667	0.0333333	yes
	FOXG_10061	hypothetical protein	Chitin synthase	0.44	17.15	0.233333	0.0866667
	FOXG_12987	hypothetical protein	Cytochrome P450	0	7.80333	0.223333	0.213333		yes
	FOXG_13280	hypothetical protein	Domain of unknown function (DUF1969)	0.116667	5.85333	0.0333333	0.166667
	FOXG_04693	hypothetical protein	Dynamin family	0.603333	32.0867	0.0866667	0.163333
	FOXG_11862	hypothetical protein	Enoyl-CoA hydratase/isomerase family	0	1.84	0.00333333	0.113333	yes
	FOXG_09608	hypothetical protein	FAD binding domain	8.59333	1.44	0.0633333	0.0733333	yes	yes
	FOXG_02535	hypothetical protein	GLEYA domain	13.64	17.1267	0.673333	0.506667
	FOXG_03928	endo-1,3(4)-beta-glucanase	Glycosyl hydrolases family 16	32.0967	0.713333	0	0		yes
	FOXG_09583	chitinase 1	Glycosyl hydrolases family 18	72.4033	4.86667	0.206667	0.116667	yes
	FOXG_12990	hypothetical protein	Glycosyl hydrolases family 43	42.72	25.9767	1.22667	0.726667	yes
	FOXG_10808	methylisocitrate lyase	Isocitrate lyase family	0	0.913333	0.03	0.0166667
	FOXG_05615	hypothetical protein	NAD(P)-binding Rossmann-like domain	0	0.46	0.00333333	0.00666667	yes	yes
	FOXG_10060	hypothetical protein	NDP-sugDHase: nucleotide sugar dehydrogenase	1.76333	15.86	0.18	0.316667	yes	yes
	FOXG_09221	hypothetical protein	Polysaccharide deacetylase	441.677	16.4633	0.836667	0.423333		yes
	FOXG_22755	hypothetical protein	Protein of unknown function (DUF2424)	0	0.66	0	0		yes
	FOXG_09898	hypothetical protein	Putative amidoligase enzyme	3.02333	0.906667	0.0333333	0.02
	FOXG_03941	hypothetical protein	Pyridine nucleotide-disulphide oxidoreductase	0.193333	15.53	0.42	0.09
	FOXG_15372	hypothetical protein	short chain dehydrogenase	0	2.86333	0.0633333	0.106667		yes
	FOXG_19498	hypothetical protein	Subtilase family	2.85333	1.33333	0.05	0.0866667	yes
	FOXG_18694	hypothetical protein	Sugar (and other) transporter	0.196667	6.3	0.203333	0.03
	FOXG_12262	hypothetical protein	#N/A	0.06	0.99	0.0366667	0.02
	FOXG_14769	hypothetical protein	#N/A	0.483333	5.21	0.31	0.333333
	FOXG_21641	hypothetical protein	#N/A	6.88333	268.243	8.07667	11.2267	yes
	FOXG_09945	hypothetical protein	#N/A	69.18	2.05667	0.0366667	0.0466667
	FOXG_21639	hypothetical protein	#N/A	1.24333	7.57667	0.0733333	0.376667
	FOXG_14758	hypothetical protein	#N/A	1.08333	3.51333	0	0.203333
	FOXG_21638	hypothetical protein	#N/A	0.9	23.58	0.0233333	1.12
	FOXG_21637	hypothetical protein	#N/A	1.99667	21.5033	0	0.83	yes
	FOXG_03860	hypothetical protein	#N/A	6.38333	3.17667	0.166667	0.133333
	FOXG_00209	hypothetical protein	#N/A	21.7667	190.353	12.84	14.5067
	FOXG_11254	hypothetical protein	#N/A	44.6467	5.94	0.27	0.123333
	FOXG_07513	hypothetical protein	#N/A	13.9333	4.05667	0.193333	0.203333	yes
	FOXG_07391	hypothetical protein	#N/A	14.5367	0.263333	0	0
	FOXG_15371	hypothetical protein	#N/A	0.38	3.28667	0.0233333	0.0966667
	FOXG_08901	hypothetical protein	#N/A	0	2.41667	0.01	0.0266667

[truncated: 5 more sheets: FungiFun, MIMP-XS-planta, primers, TotalMappedReads, RPKM]
